# Supplementary material for: Patterns of Adherence to and Compliance with the Portuguese Smoke-Free Law in the Leisure-Hospitality Sector
Source: PLoS One. 2014 Jul 18;9(7):e102421. doi: 10.1371/journal.pone.0102421 (PMC4103806; doi:10.1371/journal.pone.0102421)
Supplement: Dataset S1 — Study Dataset. (ZIP) [file pone.0102421.s002.zip]

Archive with 1 entries (1 files):
- Data set S1.xlsx
