# Supplementary material for: Patterns of Adherence to and Compliance with the Portuguese Smoke-Free Law in the Leisure-Hospitality Sector
Source: PLoS One. 2014 Jul 18;9(7):e102421. doi: 10.1371/journal.pone.0102421 (PMC4103806; doi:10.1371/journal.pone.0102421)
Supplement: Dataset S1 — Study Dataset. (ZIP) [file pone.0102421.s002.zip › Data set S1.xlsx]

## Sheet: Dataset
Id_Venue	Id_Geo	NUT_II	Type_venue	Size_venue	Smoking_Policy	Smoking	Date_Obs	q104lus	q104lup	q104lug	q106a	q106b	q107	q201a	q201b	q201c	q202a	q202b	q202c	q202c_q202e	q202d1	q202e	q203a	q203b	q203c	q203d	q203e1	q203f1	q203f2	q203f3	q203f4	q300a	q300b	q300c	q300d	q300e	q300f	q300g	q500	q203f4_rec	score_q106a	score_ban_q201a_q106a_Yes	score_ban_q201a_q106a_no	score_ban_q201b_q106a_Yes	score_ban_q201b_q106a_no	score_ban_q201c_q106a_Yes	score_ban_q201c_q106a_no	score_ban_q300c	score_ban_q300d
AVR-BPD-G0001	Aveiro	Centro	Disco/Bar/Pub	Large	DSA	Smoking Permission + DSA	15-Apr-10				Yes	blue and red display	blue and red display							NR	False		Yes	Yes	Yes	No	False	False	True	True		NR		NR	NR	NR	NR	NR	350		0	0		0		0		0	0
AVR-BPD-P0002	Aveiro	Centro	Disco/Bar/Pub	Small	DSA	Smoking Permission + DSA	17-Apr-10				No		blue and red display							NR	False		Yes	Yes	Yes	Yes	False	False	True	True		NR		NR	NR	NR	NR	NR	80		3		1		1		1	0	0
AVR-BPD-P0012	Aveiro	Centro	Disco/Bar/Pub	Small	Smoking permission	Smoking Permission + DSA	16-Apr-10			80	Yes	blue display	blue display				Yes	Yes	Yes	Ventilation/ On	True	Yes										No		Yes	Yes	Yes	Yes	Yes	80		0	0		0		0		3	3
AVR-BPD-P0019	Aveiro	Centro	Disco/Bar/Pub	Small	Total ban	Total ban	22-Apr-10				Yes	red display	red display	Yes	Yes	Yes				NR	False											No		No	No	No	No	Yes	60		0	0		0		0		0	0
AVR-CPT-G0001	Aveiro	Centro	Cafeteria/Pastry	Large	Total ban	Total ban	05-Apr-10				Yes	red display	red display	Yes	Yes	Yes				NR	False											No		No	No	No	No	Yes	100		0	0		0		0		0	0
AVR-CPT-P0001	Aveiro	Centro	Cafeteria/Pastry	Small	DSA	Smoking Permission + DSA	14-Apr-10				Yes	blue and red display	blue and red display							NR	False		Yes	Yes	Yes	Yes	True	False	False	False		NR		NR	NR	NR	NR	NR	30		0	0		0		0		0	0
AVR-CPT-P0009	Aveiro	Centro	Cafeteria/Pastry	Small	Total ban	Total ban	09-Apr-10				No		None							NR	False											No		No	No	No	No	Yes	120		3		1		1		1	0	0
AVR-CPT-P0017	Aveiro	Centro	Cafeteria/Pastry	Small	Smoking permission	Smoking Permission + DSA	08-Apr-10				Yes	blue display	blue display				Yes	Yes	Yes	Ventilation/ On	True	Yes										No		Yes	Yes	Yes	Yes	Yes	25		0	0		0		0		3	3
AVR-CPT-P0025	Aveiro	Centro	Cafeteria/Pastry	Small	Total ban	Total ban	08-Apr-10				Yes	blue and red display	red display	Yes	Yes	Yes				NR	False											No		No	No	No	No	Yes	30		0	0		0		0		0	0
AVR-CPT-P0033	Aveiro	Centro	Cafeteria/Pastry	Small	Total ban	Total ban	08-Apr-10				Yes	red display	red display	Yes	Yes	Yes				NR	False											No		No	No	No	No	No	28		0	0		0		0		0	0
AVR-CPT-P0041	Aveiro	Centro	Cafeteria/Pastry	Small	Total ban	Total ban	05-Apr-10				Yes	red display	red display	Yes	Yes	Yes				NR	False											No		No	No	No	No	Yes	18		0	0		0		0		0	0
AVR-CPT-P0049	Aveiro	Centro	Cafeteria/Pastry	Small	Total ban	Total ban	08-Apr-10				Yes	red display	red display	Yes	Yes	Yes				NR	False											No		No	No	No	No	No	20		0	0		0		0		0	0
AVR-CPT-P0057	Aveiro	Centro	Cafeteria/Pastry	Small	Total ban	Total ban	09-Apr-10				Yes	red display	red display	No	No	No				NR	False											No		No	No	No	No	No	15		0	1		1		1		0	0
AVR-CPT-P0065	Aveiro	Centro	Cafeteria/Pastry	Small	Total ban	Total ban	12-Apr-10				Yes	red display	red display	Yes	Yes	Yes				NR	False											No		No	No	No	No	Yes	25		0	0		0		0		0	0
AVR-CPT-P0073	Aveiro	Centro	Cafeteria/Pastry	Small	DSA	Smoking Permission + DSA	2010-03-29				Yes	blue and red display	blue and red display							NR	False		Yes	Yes	Yes	No	False	False	False	True		NR		NR	NR	NR	NR	NR	20		0	0		0		0		0	0
AVR-CPT-P0081	Aveiro	Centro	Cafeteria/Pastry	Small	Total ban	Total ban	05-Apr-10				Yes	red display	red display	Yes	Yes	Yes				NR	False											No		No	No	No	No	No			0	0		0		0		0	0
AVR-RST-G0001	Aveiro	Centro	Restaurant	Large	Total ban	Total ban	09-Apr-10				Yes	red display	red display	Yes	Yes	Yes				NR	False											No		No	No	No	No	No	120		0	0		0		0		0	0
AVR-RST-G0008	Aveiro	Centro	Restaurant	Large	Total ban	Total ban	08-Apr-10				Yes	red display	red display	Yes	Yes	Yes				NR	False											No		No	No	No	No	Yes	110		0	0		0		0		0	0
AVR-RST-G0015	Aveiro	Centro	Restaurant	Small	Total ban	Total ban	05-Apr-10				Yes	red display	red display	Yes	Yes	Yes				NR	False											No		No	No	No	No	No	24		0	0		0		0		0	0
AVR-RST-G0019	Aveiro	Centro	Restaurant	Small	Total ban	Total ban	08-Apr-10				Yes	red display	red display	Yes	Yes	Yes				NR	False											No		No	No	No	No	Yes	100		0	0		0		0		0	0
AVR-RST-G0022	Aveiro	Centro	Restaurant	Small	Total ban	Total ban	08-Apr-10			90	Yes	red display	red display	Yes	Yes	Yes				NR	False											No		No	No	No	No	No	90		0	0		0		0		0	0
AVR-RST-P0001	Aveiro	Centro	Restaurant	Small	Total ban	Total ban	2010-03-29				Yes	red display	None							NR	False											No		No	No	No	No	No			0	0		0		0		0	0
AVR-RST-P0009	Aveiro	Centro	Restaurant	Small	Smoking permission	Smoking Permission + DSA	14-Apr-10				Yes	blue display	blue display				Yes	Yes	No se percebe/No está visível	Inexistence/Off or existence/Off or Not visible	False	No visibility										No		Yes	Yes	Yes	Yes	Yes	30		0	0		0		0		3	3
AVR-RST-P0017	Aveiro	Centro	Restaurant	Small	Total ban	Total ban	05-Apr-10				Yes	red display	red display	Yes	Yes	Yes				NR	False											No		Yes	No	No	No	No	30		0	0		0		0		3	0
AVR-RST-P0025	Aveiro	Centro	Restaurant	Small	Total ban	Total ban	09-Apr-10				No		red display	Yes	Yes	Yes				NR	False											No		No	No	No	No	No	30		3		1		1		1	0	0
AVR-RST-P0033	Aveiro	Centro	Restaurant	Small	Total ban	Total ban	05-Apr-10				Yes	red display	None							NR	False											No		No	No	No	No	No	60		0	0		0		0		0	0
AVR-RST-P0041	Aveiro	Centro	Restaurant	Small	Total ban	Total ban	14-Apr-10				Yes	red display	red display	Yes	Yes	Yes				NR	False											No		No	No	No	No	Yes	40		0	0		0		0		0	0
AVR-RST-P0052	Aveiro	Centro	Restaurant	Small	Total ban	Total ban	12-Apr-10				Yes	red display	None							NR	False											No		No	No	No	No	No	20		0	0		0		0		0	0
AVR-RST-P0058	Aveiro	Centro	Restaurant	Small	Smoking permission	Smoking Permission + DSA	14-Apr-10				No		None							NR	False											No		Yes	No	No	Yes	No	30		3		1		1		1	3	0
AVR-RST-P0065	Aveiro	Centro	Restaurant	Small	Total ban	Total ban	12-Apr-10				Yes	red display	red display	Yes	Yes	Yes				NR	False											No		No	No	No	No	No	80		0	0		0		0		0	0
AVR-RST-P0073	Aveiro	Centro	Restaurant	Small	Total ban	Total ban	2010-03-29			40	Yes	red display	red display	Yes	Yes	Yes				NR	False											No		No	No	No	No	Yes	35		0	0		0		0		0	0
AVR-RST-P0081	Aveiro	Centro	Restaurant	Small	Smoking permission	Smoking Permission + DSA	08-Apr-10			40	Yes	blue display	blue display				Yes	Yes	Yes	Inexistence/Off or existence/Off or Not visible	True	No visibility										No		Yes	Yes	Yes	Yes	No	40		0	0		0		0		3	3
AVR-RST-P0089	Aveiro	Centro	Restaurant	Small	Total ban	Total ban	12-Apr-10				Yes	red display	None							NR	False											No		No	No	No	No	Yes	40		0	0		0		0		0	0
AVR-RST-P0097	Aveiro	Centro	Restaurant	Small	Total ban	Total ban	08-Apr-10				Yes	red display	red display	Yes	Yes	Yes				NR	False											No		No	No	No	No	Yes	60		0	0		0		0		0	0
AVR-RST-P0105	Aveiro	Centro	Restaurant	Small	Total ban	Total ban	2010-03-29				Yes	red display	red display	Yes	Yes	Yes				NR	False											No		No	No	No	No	Yes	50		0	0		0		0		0	0
AVR-RST-P0113	Aveiro	Centro	Restaurant	Small	Total ban	Total ban	09-Apr-10				No		red display	Yes	Yes	Yes				NR	False											No		No	No	No	No	Yes	60		3		1		1		1	0	0
AVR-RST-P0122	Aveiro	Centro	Restaurant	Small	Total ban	Total ban	14-Apr-10				Yes	red display	red display	Yes	Yes	Yes				NR	False											No		No	No	No	No	No	60		0	0		0		0		0	0
AVR-RST-P0129	Aveiro	Centro	Restaurant	Small	Total ban	Total ban	08-Apr-10				Yes	red display	red display	Yes	Yes	Yes				NR	False											No		No	No	No	No	Yes	90		0	0		0		0		0	0
AVR-RST-P0137	Aveiro	Centro	Restaurant	Small	Total ban	Total ban	05-Apr-10				Yes	red display	red display	Yes	Yes	Yes				NR	False											No		No	No	No	No	No	24		0	0		0		0		0	0
AVR-RST-P0145	Aveiro	Centro	Restaurant	Small	Total ban	Total ban	08-Apr-10				Yes	red display	red display	Yes	Yes	Yes				NR	False											No		No	No	No	No	No	20		0	0		0		0		0	0
AVR-RST-P0153	Aveiro	Centro	Restaurant	Large	Total ban	Total ban	14-Apr-10				Yes	red display	red display	Yes	Yes	Yes				NR	False											No		No	No	No	No	No	150		0	0		0		0		0	0
AVR-RST-P0154	Aveiro	Centro	Restaurant	Small	Total ban	Total ban	16-Apr-10				Yes	red display	red display	Yes	Yes	Yes				NR	False											No		No	No	No	No	No	30		0	0		0		0		0	0
AVR-RST-P0161	Aveiro	Centro	Restaurant	Small	Total ban	Total ban	2010-03-29				Yes	red display	red display	Yes	Yes	Yes				NR	False											No		No	No	No	No	No			0	0		0		0		0	0
BJA-BPD-P0001	Beja	Alentejo	Cafeteria/Pastry	Small	Total ban	Total ban	2010-11-20				No		red display	Yes	Yes	Yes				NR	False											No		No	No	No	No	No	8		3		1		1		1	0	0
BJA-BPD-P0002	Beja	Alentejo	Disco/Bar/Pub	Small	Smoking permission	Smoking Permission + DSA	2010-11-27				Yes	blue display	blue display				Yes	Yes	Yes	Inexistence/Off or existence/Off or Not visible	True	No visibility										No		Yes	Yes	Yes	Yes	Yes	20		0	0		0		0		3	3
BJA-BPD-P0006	Beja	Alentejo	Disco/Bar/Pub	Small	Smoking permission	Smoking Permission + DSA	2010-11-27				No		None							NR	False											No		Yes	Yes	Yes	Yes	Yes	40		3		1		1		1	3	3
BJA-BPD-P0010	Beja	Alentejo	Disco/Bar/Pub	Small	Smoking permission	Smoking Permission + DSA	2010-11-27				No		blue display				Yes	Yes	Yes	Ventilation/ On	False	Yes										No		No	Yes	Yes	Yes	Yes	70		3		1		1		1	0	3
BJA-CPT-G0001	Beja	Alentejo	Cafeteria/Pastry	Small	Total ban	Total ban	2010-11-10				Yes	red display	red display	Yes	Yes	Yes				NR	False											No		No	No	No	No	No	35		0	0		0		0		0	0
BJA-CPT-P0002	Beja	Alentejo	Cafeteria/Pastry	Small	Total ban	Total ban	2010-11-24				Yes	red display	None							NR	False											No		No	No	No	No	No	15		0	0		0		0		0	0
BJA-CPT-P0006	Beja	Alentejo	Cafeteria/Pastry	Small	Total ban	Total ban	09-Dec-10				No		None							NR	False											No		No	No	No	No	No	20		3		1		1		1	0	0
BJA-CPT-P0007	Beja	Alentejo	Cafeteria/Pastry	Large	DSA	Smoking Permission + DSA	2010-11-10				Yes	blue display	blue and red display							NR	False		Yes	Yes	Yes	No	False	False	True	True		No		Yes	Yes	Yes	Yes	Yes	60		0	0		0		0		3	3
BJA-CPT-P0008	Beja	Alentejo	Cafeteria/Pastry	Small	Smoking permission	Smoking Permission + DSA	2010-11-13				Yes	blue display	blue display				Yes	Yes	No se percebe/No está visível	Inexistence/Off or existence/Off or Not visible	False	No visibility										No		Yes	Yes	No	Yes	Yes	16		0	0		0		0		3	3
BJA-CPT-P0010	Beja	Alentejo	Cafeteria/Pastry	Small	Smoking permission	Smoking Permission + DSA	2010-11-06				Yes	blue display	blue display				Yes	Yes	Yes	Ventilation/ On	False	Yes										NR		NR	NR	NR	NR	NR	30		0	0		0		0		0	0
BJA-CPT-P0013	Beja	Alentejo	Cafeteria/Pastry	Small	Total ban	Total ban	2010-11-16				Yes	red display	red display	Yes	Yes	NR				NR	False											No		No	No	No	No	Yes	16		0	0		0		0		0	0
BJA-CPT-P0020	Beja	Alentejo	Cafeteria/Pastry	Small	Total ban	Total ban	2010-11-10				No		None							NR	False											No		No	No	No	No	No	24		3		1		1		1	0	0
BJA-CPT-P0021	Beja	Alentejo	Cafeteria/Pastry	Small	Total ban	Total ban	2010-11-27				Yes	red display	None							NR	False											Yes	Proibida a venda a menores de 16 anos	No	No	No	No	No	20		0	0		0		0		0	0
BJA-CPT-P0025	Beja	Alentejo	Cafeteria/Pastry	Small	Total ban	Total ban	2010-11-10				Yes	red display	red display	Yes	Yes	Yes				NR	False											No		No	No	No	No	No	28		0	0		0		0		0	0
BJA-CPT-P0027	Beja	Alentejo	Cafeteria/Pastry	Small	Total ban	Total ban	2010-11-29				Yes	red display	None							NR	False											No		No	No	No	No	No	20		0	0		0		0		0	0
BJA-CPT-P0029	Beja	Alentejo	Cafeteria/Pastry	Small	DSA	Smoking Permission + DSA	2010-11-26				Yes	blue display	blue and red display							NR	False		Yes	Yes	Yes	No	False	False	True	True		No		Yes	Yes	Yes	Yes	No	15		0	0		0		0		3	3
BJA-CPT-P0031	Beja	Alentejo	Cafeteria/Pastry	Small	Total ban	Total ban	2010-11-10				Yes	red display	red display	Yes	Yes	Yes				NR	False											No		Yes	Yes	No	No	No	40		0	0		0		0		3	3
BJA-CPT-P0037	Beja	Alentejo	Cafeteria/Pastry	Small	Total ban	Total ban	2010-11-23				Yes	red display	red display	Yes	Yes	Yes				NR	False											No		No	No	No	No	No	30		0	0		0		0		0	0
BJA-CPT-P0039	Beja	Alentejo	Cafeteria/Pastry	Small	Total ban	Total ban	2010-11-21				No		red display	Yes	Yes	Yes				NR	False											No		Yes	No	No	No	Yes	26		3		1		1		1	3	0
BJA-CPT-P0040	Beja	Alentejo	Cafeteria/Pastry	Small	Total ban	Total ban	2010-11-06				Yes	red display	red display	Yes	Yes	No				NR	False											No		No	No	No	No	Yes	40		0	0		0		1		0	0
BJA-CPT-P0043	Beja	Alentejo	Restaurant	Small	Total ban	Total ban	2010-11-27				No		red display	Yes	Yes	Yes				NR	False											No		No	No	No	No	Yes	30		3		1		1		1	0	0
BJA-CPT-P0044	Beja	Alentejo	Cafeteria/Pastry	Small	Total ban	Total ban	2010-11-29				Yes	red display	None							NR	False											No		No	No	No	No	Yes	24		0	0		0		0		0	0
BJA-CPT-P0046	Beja	Alentejo	Cafeteria/Pastry	Small	Smoking permission	Smoking Permission + DSA	2010-11-12				Yes	blue display	blue display				Yes	Yes	No se percebe/No está visível	Inexistence/Off or existence/Off or Not visible	False	No visibility										No		Yes	Yes	Yes	Yes	Yes	50		0	0		0		0		3	3
BJA-CPT-P0049	Beja	Alentejo	Cafeteria/Pastry	Small	Total ban	Total ban	2010-11-10	40			Yes	red display	red display	Yes	Yes	Yes				NR	False											No		No	No	No	No	No	40		0	0		0		0		0	0
BJA-CPT-P0051	Beja	Alentejo	Cafeteria/Pastry	Small	Smoking permission	Smoking Permission + DSA	2010-11-20				Yes	blue display	blue display				Yes	Yes	Yes	Ventilation/ On	False	Yes										No		Yes	Yes	Yes	Yes	No	50		0	0		0		0		3	3
BJA-RST-G0002	Beja	Alentejo	Restaurant	Large	DSA	Smoking Permission + DSA	2010-11-27				Yes	blue and red display	blue and red display							NR	False		Yes	Yes	Yes	Yes	True	False	False	False		No		Yes	No	No	Yes	No	76		0	0		0		0		3	0
BJA-RST-G0004	Beja	Alentejo	Restaurant	Large	Total ban	Total ban	2010-11-10				Yes	red display	red display	Yes	Yes	Yes				NR	False											No		No	No	No	No	Yes	60		0	0		0		0		0	0
BJA-RST-P0001	Beja	Alentejo	Restaurant	Small	Total ban	Total ban	2010-11-06	60			No		None							NR	False											No		No	No	No	No	Yes	32		3		1		1		1	0	0
BJA-RST-P0004	Beja	Alentejo	Restaurant	Small	Total ban	Total ban	2010-11-16				Yes	red display	red display	Yes	Yes	Yes				NR	False											No		No	No	No	No	No	35		0	0		0		0		0	0
BJA-RST-P0007	Beja	Alentejo	Cafeteria/Pastry	Small	Total ban	Total ban	2010-11-13				No		red display	Yes	Yes	Yes				NR	False											No		Yes	Yes	No	Yes	Yes	48		3		1		1		1	3	3
BJA-RST-P0010	Beja	Alentejo	Restaurant	Small	Total ban	Total ban	2010-11-16				Yes	red display	red display	Yes	Yes	Yes				NR	False											No		No	No	No	No	No	15		0	0		0		0		0	0
BJA-RST-P0013	Beja	Alentejo	Restaurant	Small	Smoking permission	Smoking Permission + DSA	2010-11-13			40	No		blue display				Yes	Yes	No se percebe/No está visível	Inexistence/Off or existence/Off or Not visible	False	No visibility										No		Yes	Yes	Yes	Yes	Yes	25		3		1		1		1	3	3
BJA-RST-P0015	Beja	Alentejo	Restaurant	Small	Total ban	Total ban	09-Dec-10				Yes	red display	red display	Yes	Yes	Yes				NR	False											No		No	No	No	No	No	35		0	0		0		0		0	0
BJA-RST-P0016	Beja	Alentejo	Restaurant	Small	Total ban	Total ban	2010-11-12				Yes	red display	red display	Yes	Yes	Yes				NR	False											No		No	No	No	No	No	26		0	0		0		0		0	0
BJA-RST-P0019	Beja	Alentejo	Restaurant	Small	Smoking permission	Smoking Permission + DSA	2010-11-13				Yes	blue display	blue display				Yes	Yes	No se percebe/No está visível	Inexistence/Off or existence/Off or Not visible	False	No visibility										No		Yes	Yes	Yes	Yes	Yes	40		0	0		0		0		3	3
BJA-RST-P0023	Beja	Alentejo	Restaurant	Small	Smoking permission	Smoking Permission + DSA	2010-11-16				Yes	blue display	blue display				Yes	Yes	Yes	Ventilation/ On	False	Yes										No		Yes	Yes	Yes	Yes	Yes	20		0	0		0		0		3	3
BJA-RST-P0025	Beja	Alentejo	Restaurant	Small	DSA	Smoking Permission + DSA	2010-11-10				No		None							NR	False						False	False	False	False		No		No	No	No	No	No	40		3		1		1		1	0	0
BJA-RST-P0032	Beja	Alentejo	Restaurant	Small	Total ban	Total ban	2010-11-26			60	Yes	red display	red display	Yes	Yes	Yes				NR	False											No		No	No	No	No	Yes	50		0	0		0		0		0	0
BJA-RST-P0033	Beja	Alentejo	Restaurant	Small	Total ban	Total ban	2010-11-28				Yes	red display	red display	Yes	Yes	Yes				NR	False											No		No	No	No	No	Yes	40		0	0		0		0		0	0
BJA-RST-P0034	Beja	Alentejo	Restaurant	Small	Total ban	Total ban	2010-11-23				Yes	red display	None							NR	False											No		No	No	No	No	No	24		0	0		0		0		0	0
BJA-RST-P0037	Beja	Alentejo	Restaurant	Small	Total ban	Total ban	2010-11-16				No		None							NR	False											No		No	No	No	No	No	30		3		1		1		1	0	0
BJA-RST-P0040	Beja	Alentejo	Restaurant	Small	Total ban	Total ban	2010-11-16				Yes	red display	red display	Yes	Yes	Yes				NR	False											No		No	No	No	No	No	40		0	0		0		0		0	0
BJA-RST-P0043	Beja	Alentejo	Restaurant	Large	Total ban	Total ban	2010-11-10				Yes	red display	red display	Yes	Yes	Yes				NR	False											No		No	No	No	No	Yes	100		0	0		0		0		0	0
BJA-RST-P0045	Beja	Alentejo	Restaurant	Small	Total ban	Total ban	2010-11-23				Yes	red display	None							NR	False											No		No	No	No	No	Yes	40		0	0		0		0		0	0
BRC-BPD-P0003	Bragança	Norte	Disco/Bar/Pub	Small	Smoking permission	Smoking Permission + DSA	27-Aug-10				No		None							NR	False											No		Yes	Yes	Yes	Yes	Yes	60		3		1		1		1	3	3
BRC-BPD-P0004	Bragança	Norte	Disco/Bar/Pub	Small	Smoking permission	Smoking Permission + DSA	2010-07-22				Yes	blue display	blue display				Yes	Yes	Yes	Inexistence/Off or existence/Off or Not visible	True	No visibility										No		Yes	No	No	Yes	Yes	60		0	0		0		0		3	0
BRC-BPD-P0008	Bragança	Norte	Disco/Bar/Pub	Small	Smoking permission	Smoking Permission + DSA	2010-07-23				Yes	blue display	blue display				Yes	Yes	Yes	Ventilation/ On	True	Yes										No		Yes	Yes	Yes	Yes	Yes	80		0	0		0		0		3	3
BRC-BPD-P0010	Bragança	Norte	Disco/Bar/Pub	Small	Smoking permission	Smoking Permission + DSA	2010-07-22				Yes	blue display	blue display				Yes	Yes	Yes	Ventilation/ On	True	Yes										No		Yes	Yes	Yes	Yes	Yes	40		0	0		0		0		3	3
BRC-BPD-P0014	Bragança	Norte	Disco/Bar/Pub	Small	Smoking permission	Smoking Permission + DSA	27-Aug-10				Yes	blue display	blue display				Yes	Yes	Yes	Ventilation/ On	False	NR										No		Yes	Yes	Yes	Yes	Yes	60		0	0		0		0		3	3
BRC-CPT-G0001	Bragança	Norte	Cafeteria/Pastry	Large	Total ban	Total ban	2010-07-22				Yes	red display	red display	Yes	Yes	Yes				NR	False											No		No	No	No	No	No	140		0	0		0		0		0	0
BRC-CPT-P0002	Bragança	Norte	Cafeteria/Pastry	Small	Total ban	Total ban	27-Aug-10				Yes	red display	red display	Yes	Yes	Yes				NR	False											No		No	No	No	No	Yes	30		0	0		0		0		0	0
BRC-CPT-P0005	Bragança	Norte	Cafeteria/Pastry	Small	Smoking permission	Smoking Permission + DSA	2010-07-09				No		blue display				Yes	Yes	Yes	Inexistence/Off or existence/Off or Not visible	True	No										No		Yes	Yes	Yes	No	Yes	20		3		1		1		1	3	3
BRC-CPT-P0009	Bragança	Norte	Cafeteria/Pastry	Small	Smoking permission	Smoking Permission + DSA	2010-07-09				Yes	blue display	blue display				Yes	Yes	Yes	Ventilation/ On	True	Yes										No		Yes	No	No	No	Yes	40		0	0		0		0		3	0
BRC-CPT-P0013	Bragança	Norte	Cafeteria/Pastry	Small	Total ban	Total ban	2010-07-09				Yes	red display	red display	Yes	Yes	No				NR	False											No		No	No	No	No	Yes	20		0	0		0		1		0	0
BRC-CPT-P0019	Bragança	Norte	Cafeteria/Pastry	Small	Total ban	Total ban	06-Sep-10				Yes	red display	red display	Yes	Yes	Yes				NR	False											No		No	No	No	No	Yes	50		0	0		0		0		0	0
BRC-CPT-P0022	Bragança	Norte	Cafeteria/Pastry	Small	Smoking permission	Smoking Permission + DSA	06-Sep-10				No		blue display				Yes	Yes	Yes	Inexistence/Off or existence/Off or Not visible	True	No										No		Yes	Yes	No	Yes	Yes	60		3		1		1		1	3	3
BRC-CPT-P0025	Bragança	Norte	Cafeteria/Pastry	Small	Smoking permission	Smoking Permission + DSA	2010-07-09				Yes	blue display	blue display				Yes	Yes	Yes	Inexistence/Off or existence/Off or Not visible	True	No										No		Yes	No	Yes	No	No	35		0	0		0		0		3	0
BRC-CPT-P0029	Bragança	Norte	Cafeteria/Pastry	Small	Smoking permission	Smoking Permission + DSA	27-Aug-10				Yes	blue display	blue display				Yes	Yes	Yes	Inexistence/Off or existence/Off or Not visible	True	No										No		Yes	No	No	No	Yes	30		0	0		0		0		3	0
BRC-CPT-P0033	Bragança	Norte	Cafeteria/Pastry	Small	Smoking permission	Smoking Permission + DSA	27-Aug-10				Yes	blue display	blue display				No	No	Yes	Inexistence/Off or existence/Off or Not visible	True	No										No		Yes	No	No	No	Yes	40		0	0		0		0		3	0
BRC-CPT-P0040	Bragança	Norte	Cafeteria/Pastry	Small	Total ban	Total ban	27-Aug-10				Yes	red display	red display	Yes	Yes	Yes				NR	False											No		No	No	No	No	Yes	60		0	0		0		0		0	0
BRC-CPT-P0043	Bragança	Norte	Cafeteria/Pastry	Small	Total ban	Total ban	06-Sep-10				Yes	red display	red display	Yes	Yes	Yes				NR	False											Yes	Autocolante "Proibido Fumar" (em baixo diz "Fumar mata")	No	No	No	No	Yes	40		0	0		0		0		0	0
BRC-CPT-P0045	Bragança	Norte	Cafeteria/Pastry	Small	Smoking permission	Smoking Permission + DSA	27-Aug-10				Yes	blue display	blue display				Yes	Yes	Yes	Inexistence/Off or existence/Off or Not visible	True	No										No		Yes	No	No	No	Yes	80		0	0		0		0		3	0
BRC-CPT-P0049	Bragança	Norte	Cafeteria/Pastry	Small	Smoking permission	Smoking Permission + DSA	2010-07-22				Yes	blue and red display	blue display				Yes	No	Yes	Inexistence/Off or existence/Off or Not visible	False	No visibility										No		Yes	Yes	No	Yes	Yes	80		0	0		0		0		3	3
BRC-CPT-P0053	Bragança	Norte	Cafeteria/Pastry	Small	Smoking permission	Smoking Permission + DSA	27-Aug-10				Yes	blue display	None							NR	False											No		Yes	Yes	Yes	Yes	Yes	80		0	0		0		0		3	3
BRC-CPT-P0057	Bragança	Norte	Cafeteria/Pastry	Small	Total ban	Total ban	27-Aug-10				Yes	red display	red display	Yes	Yes	Yes				NR	False											No		No	No	No	No	No	20		0	0		0		0		0	0
BRC-RST-G0001	Bragança	Norte	Restaurant	Large	Total ban	Total ban	27-Aug-10				Yes	red display	None							NR	False											No		No	No	No	No	No	120		0	0		0		0		0	0
BRC-RST-P0001	Bragança	Norte	Restaurant	Small	DSA	Smoking Permission + DSA	27-Aug-10				Yes	blue and red display	None							NR	False						False	False	False	False		No		No	No	No	No	No	120		0	0		0		0		0	0
BRC-RST-P0006	Bragança	Norte	Restaurant	Small	Smoking permission	Smoking Permission + DSA	27-Aug-10				Yes	blue display	None							NR	False											No		No	No	No	No	No	70		0	0		0		0		0	0
BRC-RST-P0009	Bragança	Norte	Restaurant	Small	Total ban	Total ban	2010-07-09				Yes	red display	red display	Yes	Yes	Yes				NR	False											No		No	No	No	No	Yes	40		0	0		0		0		0	0
BRC-RST-P0014	Bragança	Norte	Restaurant	Small	Total ban	Total ban	2010-07-22				Yes	red display	red display	Yes	Yes	Yes				NR	False											No		No	No	No	No	No	30		0	0		0		0		0	0
BRC-RST-P0019	Bragança	Norte	Restaurant	Small	Total ban	Total ban	27-Aug-10				Yes	red display	red display	Yes	Yes	Yes				NR	False											No		No	No	No	No	No	16		0	0		0		0		0	0
BRC-RST-P0021	Bragança	Norte	Restaurant	Small	Total ban	Total ban	2010-07-22				Yes	red display	red display	Yes	Yes	Yes				NR	False											No		No	No	No	No	No	80		0	0		0		0		0	0
BRC-RST-P0025	Bragança	Norte	Restaurant	Small	Total ban	Total ban	2010-07-22				Yes	red display	red display	Yes	Yes	Yes				NR	False											No		No	No	No	No	No	28		0	0		0		0		0	0
BRC-RST-P0029	Bragança	Norte	Restaurant	Small	Total ban	Total ban	2010-07-22				Yes	red display	red display	Yes	Yes	Yes				NR	False											No		No	No	No	No	No	50		0	0		0		0		0	0
BRC-RST-P0035	Bragança	Norte	Restaurant	Small	Total ban	Total ban	27-Aug-10				Yes	red display	red display	Yes	Yes	Yes				NR	False											No		No	No	No	No	No	60		0	0		0		0		0	0
BRC-RST-P0037	Bragança	Norte	Restaurant	Small	Total ban	Total ban	2010-07-22				Yes	blue and red display	None							NR	False											No		No	No	No	No	No	60		0	0		0		0		0	0
BRC-RST-P0041	Bragança	Norte	Restaurant	Small	Total ban	Total ban	2010-07-22				Yes	red display	red display	Yes	Yes	Yes				NR	False											No		No	No	No	No	No	55		0	0		0		0		0	0
BRC-RST-P0045	Bragança	Norte	Restaurant	Small	DSA	Smoking Permission + DSA	27-Aug-10				Yes	blue and red display	blue and red display							NR	False		Yes	Yes	Yes	No	False	False	False	False		No		Yes	No	No	No	No	45		0	0		0		0		3	0
BRC-RST-P0049	Bragança	Norte	Restaurant	Small	Total ban	Total ban	2010-07-22				Yes	red display	red display	Yes	Yes	Yes				NR	False											No		No	No	No	No	No	100		0	0		0		0		0	0
BRC-RST-P0053	Bragança	Norte	Restaurant	Small	Total ban	Total ban	2010-07-22				Yes	red display	red display	Yes	Yes	Yes				NR	False											No		No	No	No	No	No	75		0	0		0		0		0	0
BRC-RST-P0058	Bragança	Norte	Restaurant	Small	Total ban	Total ban	2010-07-22				Yes	red display	red display	Yes	Yes	Yes				NR	False											No		No	No	No	No	No	50		0	0		0		0		0	0
BRC-RST-P0061	Bragança	Norte	Restaurant	Small	Total ban	Total ban	2010-07-09				Yes	red display	red display	Yes	Yes	Yes				NR	False											NR		NR	NR	NR	NR	NR	28		0	0		0		0		0	0
BRC-RST-P0065	Bragança	Norte	Restaurant	Small	Total ban	Total ban	2010-07-22				Yes	red display	red display	Yes	Yes	Yes				NR	False											No		No	No	No	No	Yes	80		0	0		0		0		0	0
BRC-RST-P0069	Bragança	Norte	Restaurant	Small	Total ban	Total ban	2010-07-09				Yes	red display	red display	Yes	Yes	Yes				NR	False											No		No	No	No	No	No	80		0	0		0		0		0	0
BRC-RST-P0073	Bragança	Norte	Restaurant	Small	Total ban	Total ban	2010-07-22				Yes	red display	red display	Yes	Yes	Yes				NR	False											No		No	No	No	No	No	40		0	0		0		0		0	0
BRC-RST-P0079	Bragança	Norte	Restaurant	Small	Total ban	Total ban	2010-07-22				Yes	red display	red display	Yes	Yes	Yes				NR	False											No		No	No	No	No	Yes	56		0	0		0		0		0	0
BRG-BPD-G0001	Braga	Norte	Disco/Bar/Pub	Large	DSA	Smoking Permission + DSA	09-Apr-10				Yes	blue and red display	blue and red display							NR	False		Yes	Yes	Yes	No	False	False	True	True	Pontas de cigarros	No		Yes	Yes	Yes	Yes	Yes	500	1	0	0		0		0		3	3
BRG-BPD-P0003	Braga	Norte	Disco/Bar/Pub	Small	Smoking permission	Smoking Permission + DSA	14-Apr-10				Yes	blue display	blue display				Yes	Yes	Yes	Ventilation/ On	True	Yes										No		Yes	Yes	Yes	Yes	Yes	55		0	0		0		0		3	3
BRG-BPD-P0019	Braga	Norte	Restaurant	Small	Total ban	Total ban	09-Apr-10				Yes	red display	red display	Yes	Yes	Yes				NR	False											No		No	No	No	No	Yes	40		0	0		0		0		0	0
BRG-BPD-P0023	Braga	Norte	Disco/Bar/Pub	Small	Smoking permission	Smoking Permission + DSA	09-Apr-10				Yes	blue display	blue display				Yes	Yes	Yes	Inexistence/Off or existence/Off or Not visible	True	No										No		Yes	Yes	Yes	Yes	Yes	55		0	0		0		0		3	3
BRG-CPT-G0002	Braga	Norte	Cafeteria/Pastry	Large	Total ban	Total ban	06-Apr-10				Yes	red display	red display	Yes	Yes	Yes				NR	False											No		No	No	No	No	No	40		0	0		0		0		0	0
BRG-CPT-P0002	Braga	Norte	Cafeteria/Pastry	Small	Total ban	Total ban	05-Apr-10				Yes	red display	red display	Yes	Yes	Yes				NR	False											No		No	No	No	No	Yes	40		0	0		0		0		0	0
BRG-CPT-P0018	Braga	Norte	Cafeteria/Pastry	Small	Total ban	Total ban	09-Apr-10				No		red display	Yes	Yes	Yes				NR	False											No		No	No	No	No	No	50		3		1		1		1	0	0
BRG-CPT-P0035	Braga	Norte	Cafeteria/Pastry	Small	Total ban	Total ban	06-Apr-10				Yes	red display	red display	Yes	Yes	Yes				NR	False											No		No	No	No	No	Yes	40		0	0		0		0		0	0
BRG-CPT-P0050	Braga	Norte	Cafeteria/Pastry	Small	Total ban	Total ban	13-Apr-10				Yes	red display	red display	Yes	Yes	Yes				NR	False											No		No	No	No	No	Yes	50		0	0		0		0		0	0
BRG-CPT-P0065	Braga	Norte	Cafeteria/Pastry	Small	Total ban	Total ban	05-Apr-10				Yes	red display	red display	Yes	Yes	Yes				NR	False											No		No	No	No	No	No	30		0	0		0		0		0	0
BRG-CPT-P0081	Braga	Norte	Cafeteria/Pastry	Small	Total ban	Total ban	2010-03-23				No		None							NR	False											Yes	Folhas A4 brancas no interior e na porta, com símbolo impresso do dístico vermelho, com a frase: ..	No	No	No	No	Yes	40		3		1		1		1	0	0
BRG-CPT-P0097	Braga	Norte	Cafeteria/Pastry	Small	Total ban	Total ban	2010-03-18				Yes	red display	red display	Yes	Yes	Yes				NR	False											No		No	No	No	No	No	48		0	0		0		0		0	0
BRG-CPT-P0113	Braga	Norte	Cafeteria/Pastry	Small	Total ban	Total ban	06-Apr-10				Yes	red display	red display	Yes	Yes	Yes				NR	False											No		No	No	No	No	Yes	25		0	0		0		0		0	0
BRG-CPT-P0129	Braga	Norte	Cafeteria/Pastry	Small	Total ban	Total ban	09-Apr-10				Yes	red display	red display	Yes	Yes	Yes				NR	False											No		No	No	No	No	Yes	50		0	0		0		0		0	0
BRG-CPT-P0145	Braga	Norte	Cafeteria/Pastry	Small	Total ban	Total ban	2010-03-24				Yes	red display	red display	Yes	Yes	Yes				NR	False											No		No	No	No	No	Yes	40		0	0		0		0		0	0
BRG-CPT-P0161	Braga	Norte	Cafeteria/Pastry	Small	Smoking permission	Smoking Permission + DSA	2010-03-24				Yes	blue display	blue display				Yes	Yes	Yes	Inexistence/Off or existence/Off or Not visible	False	No visibility										No		Yes	No	Yes	Yes	Yes	35		0	0		0		0		3	0
BRG-CPT-P0177	Braga	Norte	Cafeteria/Pastry	Small	Total ban	Total ban	07-Apr-10				Yes	red display	red display	Yes	Yes	Yes				NR	False											No		No	No	No	No	Yes	45		0	0		0		0		0	0
BRG-CPT-P0193	Braga	Norte	Cafeteria/Pastry	Small	Total ban	Total ban	2010-03-22				Yes	red display	None							NR	False											No		No	No	No	No	Yes	60		0	0		0		0		0	0
BRG-CPT-P0209	Braga	Norte	Cafeteria/Pastry	Small	Total ban	Total ban	08-Apr-10				Yes	red display	red display	Yes	Yes	Yes				NR	False											No		No	No	No	No	No	45		0	0		0		0		0	0
BRG-CPT-P0226	Braga	Norte	Cafeteria/Pastry	Small	Total ban	Total ban	2010-03-24				Yes	red display	red display	Yes	Yes	Yes				NR	False											No		No	No	No	No	Yes	35		0	0		0		0		0	0
BRG-CPT-P0241	Braga	Norte	Cafeteria/Pastry	Small	Total ban	Total ban	08-Apr-10				Yes	red display	red display	Yes	Yes	Yes				NR	False											No		No	No	No	No	Yes	70		0	0		0		0		0	0
BRG-CPT-P0257	Braga	Norte	Cafeteria/Pastry	Small	Total ban	Total ban	2010-03-26				Yes	red display	red display	Yes	Yes	Yes				NR	False											No		No	No	No	No	No	35		0	0		0		0		0	0
BRG-CPT-P0273	Braga	Norte	Cafeteria/Pastry	Small	Total ban	Total ban	2010-03-17				Yes	red display	red display	Yes	Yes	NR				NR	False											No		No	No	No	No	Yes	45		0	0		0		0		0	0
BRG-CPT-P0290	Braga	Norte	Cafeteria/Pastry	Small	Total ban	Total ban	2010-03-22				Yes	red display	red display	Yes	Yes	Yes				NR	False											No		No	No	No	No	No	40		0	0		0		0		0	0
BRG-RST-G0001	Braga	Norte	Restaurant	Large	Total ban	Total ban	2010-03-18				Yes	red display	red display	Yes	Yes	Yes				NR	False											No		No	No	No	No	No	140		0	0		0		0		0	0
BRG-RST-G0018	Braga	Norte	Restaurant	Small	Total ban	Total ban	07-Apr-10				Yes	red display	red display	Yes	Yes	Yes				NR	False											Yes	Proibição de venda de tabaco a menores	No	No	No	No	No	30		0	0		0		0		0	0
BRG-RST-G0019	Braga	Norte	Restaurant	Large	Total ban	Total ban	08-Apr-10				Yes	red display	red display	Yes	Yes	Yes				NR	False											No		No	No	No	No	No	110		0	0		0		0		0	0
BRG-RST-P0001	Braga	Norte	Restaurant	Small	Total ban	Total ban	13-Apr-10				No		red display	Yes	Yes	Yes				NR	False											No		No	No	No	No	Yes	65		3		1		1		1	0	0
BRG-RST-P0020	Braga	Norte	Restaurant	Small	Total ban	Total ban	09-Apr-10				No		red display	Yes	Yes	Yes				NR	False											No		No	No	No	No	NR	50		3		1		1		1	0	0
BRG-RST-P0033	Braga	Norte	Restaurant	Small	Total ban	Total ban	2010-03-22				Yes	red display	red display	Yes	Yes	Yes				NR	False											No		No	No	No	No	Yes	62		0	0		0		0		0	0
BRG-RST-P0049	Braga	Norte	Restaurant	Small	Total ban	Total ban	09-Apr-10				No		red display	Yes	Yes	Yes				NR	False											No		No	No	No	No	Yes	50		3		1		1		1	0	0
BRG-RST-P0066	Braga	Norte	Restaurant	Small	Smoking permission	Smoking Permission + DSA	2010-03-25				Yes	blue display	blue display				Yes	Yes	Yes	Inexistence/Off or existence/Off or Not visible	False	No visibility										No		No	No	Yes	Yes	NR	60		0	0		0		0		0	0
BRG-RST-P0081	Braga	Norte	Cafeteria/Pastry	Small	Total ban	Total ban	2010-03-24				Yes	red display	red display	Yes	Yes	Yes				NR	False											No		No	No	No	No	No	30		0	0		0		0		0	0
BRG-RST-P0082	Braga	Norte	Restaurant	Small	Total ban	Total ban	09-Apr-10				Yes	red display	None							NR	False											No		No	No	No	No	No	55		0	0		0		0		0	0
BRG-RST-P0098	Braga	Norte	Restaurant	Small	Total ban	Total ban	09-Apr-10				Yes	red display	red display	Yes	Yes	Yes				NR	False											No		No	No	No	No	No	45		0	0		0		0		0	0
BRG-RST-P0113	Braga	Norte	Restaurant	Small	Total ban	Total ban	2010-03-24				Yes	red display	red display	Yes	Yes	Yes				NR	False											No		No	No	No	No	No	45		0	0		0		0		0	0
BRG-RST-P0129	Braga	Norte	Restaurant	Small	Total ban	Total ban	09-Apr-10				Yes	red display	red display	Yes	Yes	Yes				NR	False											No		No	No	No	No	No	60		0	0		0		0		0	0
BRG-RST-P0145	Braga	Norte	Restaurant	Large	Total ban	Total ban	2010-03-24				Yes	red display	red display	Yes	Yes	Yes				NR	False											No		No	No	No	No	Yes	110		0	0		0		0		0	0
BRG-RST-P0146	Braga	Norte	Restaurant	Small	Total ban	Total ban	07-Apr-10				Yes	red display	red display	Yes	Yes	Yes				NR	False											No		No	No	No	No	No	48		0	0		0		0		0	0
BRG-RST-P0161	Braga	Norte	Restaurant	Small	Total ban	Total ban	2010-03-23				Yes	red display	red display	Yes	Yes	Yes				NR	False											No		No	No	No	No	No	50		0	0		0		0		0	0
BRG-RST-P0177	Braga	Norte	Restaurant	Small	Total ban	Total ban	2010-03-23				Yes	red display	red display	Yes	Yes	Yes				NR	False											No		No	No	No	No	No	70		0	0		0		0		0	0
BRG-RST-P0193	Braga	Norte	Restaurant	Small	Total ban	Total ban	11-Apr-10				Yes	red display	red display	Yes	Yes	Yes				NR	False											No		No	No	No	No	Yes	30		0	0		0		0		0	0
BRG-RST-P0210	Braga	Norte	Restaurant	Small	Total ban	Total ban	08-Apr-10				Yes	red display	red display	Yes	Yes	Yes				NR	False											No		No	No	No	No	No	60		0	0		0		0		0	0
BRG-RST-P0225	Braga	Norte	Restaurant	Small	Total ban	Total ban	2010-03-22				Yes	red display	red display	Yes	Yes	Yes				NR	False											No		No	No	No	No	No	80		0	0		0		0		0	0
BRG-RST-P0241	Braga	Norte	Restaurant	Large	DSA	Smoking Permission + DSA	12-Apr-10				Yes	blue and red display	blue and red display							NR	False		Yes	Yes	Yes	Yes	True	False	False	True		No		NR	No	Yes	Yes	Yes	200		0	0		0		0		0	0
BRG-RST-P0242	Braga	Norte	Restaurant	Small	Total ban	Total ban	13-Apr-10				No		red display	Yes	Yes	Yes				NR	False											No		No	No	No	No	No	85		3		1		1		1	0	0
CHV-BPD-P0001	Chaves	Norte	Disco/Bar/Pub	Small	Smoking permission	Smoking Permission + DSA	08-Apr-11				Yes	blue display	blue display				Yes	Yes	Yes	Ventilation/ On	False	Yes										No		Yes	Yes	Yes	Yes	Yes	60		0	0		0		0		3	3
CHV-BPD-P0004	Chaves	Norte	Disco/Bar/Pub	Small	Smoking permission	Smoking Permission + DSA	08-Apr-11				No		None							NR	False											No		Yes	Yes	Yes	Yes	Yes	35		3		1		1		1	3	3
CHV-BPD-P0007	Chaves	Norte	Disco/Bar/Pub	Small	Total ban	Total ban	08-Apr-11				Yes	red display	red display	Yes	Yes	Yes				NR	False											No		No	No	No	No	No	40		0	0		0		0		0	0
CHV-BPD-P0010	Chaves	Norte	Disco/Bar/Pub	Small	Smoking permission	Smoking Permission + DSA	08-Apr-11				Yes	blue display	blue display				Yes	Yes	Yes	Ventilation/ On	True	Yes										No		Yes	Yes	Yes	Yes	Yes	60		0	0		0		0		3	3
CHV-BPD-P0013	Chaves	Norte	Disco/Bar/Pub	Small	Smoking permission	Smoking Permission + DSA	08-Apr-11				Yes	blue display	None							NR	False											No		Yes	Yes	Yes	Yes	Yes	50		0	0		0		0		3	3
CHV-CPT-P0003	Chaves	Norte	Cafeteria/Pastry	Small	Total ban	Total ban	08-Apr-11				No		red display	No	No	No				NR	False											No		No	No	No	No	Yes	60		3		1		1		1	0	0
CHV-CPT-P0004	Chaves	Norte	Cafeteria/Pastry	Small	DSA	Smoking Permission + DSA	2011-03-02				Yes	blue and red display	blue and red display							NR	False		Yes	Yes	Yes	Yes	False	True	False	True		No		Yes	Yes	NR	Yes	Yes	80		0	0		0		0		3	3
CHV-CPT-P0007	Chaves	Norte	Cafeteria/Pastry	Small	Total ban	Total ban	2011-03-02				Yes	red display	red display	Yes	Yes	Yes				NR	False											No		No	No	No	No	Yes	20		0	0		0		0		0	0
CHV-CPT-P0010	Chaves	Norte	Cafeteria/Pastry	Small	Total ban	Total ban	2011-03-02				Yes	red display	red display	Yes	Yes	Yes				NR	False											No		No	No	No	No	No	35		0	0		0		0		0	0
CHV-CPT-P0013	Chaves	Norte	Cafeteria/Pastry	Small	Total ban	Total ban	2011-03-02				Yes	red display	red display	Yes	Yes	Yes				NR	False											No		No	No	No	No	No	30		0	0		0		0		0	0
CHV-CPT-P0016	Chaves	Norte	Cafeteria/Pastry	Small	Total ban	Total ban	2011-03-02				Yes	red display	None							NR	False											No		No	No	No	No	No	30		0	0		0		0		0	0
CHV-CPT-P0019	Chaves	Norte	Cafeteria/Pastry	Small	Total ban	Total ban	2011-03-02				Yes	red display	red display	Yes	Yes	Yes				NR	False											No		No	No	No	No	Yes	40		0	0		0		0		0	0
CHV-CPT-P0022	Chaves	Norte	Cafeteria/Pastry	Small	Total ban	Total ban	2011-03-02				Yes	red display	red display	Yes	Yes	Yes				NR	False											No		No	No	No	No	Yes	60		0	0		0		0		0	0
CHV-CPT-P0025	Chaves	Norte	Cafeteria/Pastry	Small	Total ban	Total ban	2011-01-22				Yes	red display	red display	Yes	Yes	Yes				NR	False											No		No	No	No	No	No	30		0	0		0		0		0	0
CHV-CPT-P0028	Chaves	Norte	Cafeteria/Pastry	Small	Smoking permission	Smoking Permission + DSA	2011-01-22				Yes	blue display	blue display				Yes	Yes	Yes	Inexistence/Off or existence/Off or Not visible	True	No										No		Yes	Yes	Yes	Yes	Yes	40		0	0		0		0		3	3
CHV-CPT-P0031	Chaves	Norte	Cafeteria/Pastry	Small	Total ban	Total ban	2011-01-22				Yes	red display	red display	Yes	Yes	Yes				NR	False											No		No	No	No	No	No	60		0	0		0		0		0	0
CHV-CPT-P0034	Chaves	Norte	Cafeteria/Pastry	Small	Total ban	Total ban	09-Feb-11				Yes	red display	red display	Yes	Yes	Yes				NR	False											No		No	No	No	No	Yes	50		0	0		0		0		0	0
CHV-CPT-P0037	Chaves	Norte	Cafeteria/Pastry	Small	Smoking permission	Smoking Permission + DSA	2011-03-02				Yes	blue display	None							NR	False											No		Yes	Yes	Yes	Yes	No	30		0	0		0		0		3	3
CHV-CPT-P0041	Chaves	Norte	Cafeteria/Pastry	Small	Total ban	Total ban	08-Apr-11				No		red display	Yes	Yes	Yes				NR	False											No		No	No	No	No	Yes	40		3		1		1		1	0	0
CHV-CPT-P0043	Chaves	Norte	Cafeteria/Pastry	Small	Total ban	Total ban	2011-03-19				Yes	red display	None							NR	False											No		No	No	No	No	Yes	80		0	0		0		0		0	0
CHV-CPT-P0046	Chaves	Norte	Cafeteria/Pastry	Small	Total ban	Total ban	09-Feb-11				Yes	red display	red display	Yes	Yes	Yes				NR	False											No		No	No	No	No	No	30		0	0		0		0		0	0
CHV-RST-G0001	Chaves	Norte	Restaurant	Large	Total ban	Total ban	09-Feb-11			100	Yes	red display	None							NR	False											No		No	No	No	No	No			0	0		0		0		0	0
CHV-RST-P0001	Chaves	Norte	Restaurant	Small	Total ban	Total ban	2011-01-22				Yes	red display	None							NR	False											No		No	No	No	No	No	60		0	0		0		0		0	0
CHV-RST-P0005	Chaves	Norte	Restaurant	Small	Total ban	Total ban	2011-01-22				No		red display	Yes	Yes	Yes				NR	False											No		No	No	No	No	No	70		3		1		1		1	0	0
CHV-RST-P0009	Chaves	Norte	Restaurant	Small	Total ban	Total ban	2011-03-19				Yes	red display	red display	Yes	Yes	Yes				NR	False											No		No	No	No	No	No	60		0	0		0		0		0	0
CHV-RST-P0013	Chaves	Norte	Restaurant	Small	Smoking permission	Smoking Permission + DSA	2011-03-19				Yes	blue display	None							NR	False											No		Yes	Yes	Yes	Yes	Yes	40		0	0		0		0		3	3
CHV-RST-P0017	Chaves	Norte	Restaurant	Small	Total ban	Total ban	2011-01-22				Yes	red display	red display	Yes	Yes	Yes				NR	False											No		No	No	No	No	Yes	65		0	0		0		0		0	0
CHV-RST-P0021	Chaves	Norte	Restaurant	Small	Total ban	Total ban	2011-01-22				No		None							NR	False											No		No	No	No	No	No	40		3		1		1		1	0	0
CHV-RST-P0025	Chaves	Norte	Restaurant	Small	Total ban	Total ban	2011-03-19				Yes	red display	red display	Yes	Yes	Yes				NR	False											No		No	No	No	No	No	80		0	0		0		0		0	0
CHV-RST-P0029	Chaves	Norte	Restaurant	Small	Total ban	Total ban	08-Apr-11				Yes	red display	None							NR	False											No		No	No	No	No	Yes	40		0	0		0		0		0	0
CHV-RST-P0033	Chaves	Norte	Restaurant	Small	Total ban	Total ban	2011-03-19			70	Yes	red display	None							NR	False											No		No	No	No	No	No	70		0	0		0		0		0	0
CHV-RST-P0037	Chaves	Norte	Restaurant	Small	Total ban	Total ban	2011-03-19				Yes	red display	None							NR	False											No		No	No	No	No	Yes	60		0	0		0		0		0	0
CHV-RST-P0041	Chaves	Norte	Restaurant	Small	Total ban	Total ban	08-Apr-11				Yes	red display	None							NR	False											No		No	No	No	No	No	40		0	0		0		0		0	0
CHV-RST-P0045	Chaves	Norte	Restaurant	Small	Total ban	Total ban	09-Feb-11				Yes	red display	None							NR	False											No		No	No	No	No	No	50		0	0		0		0		0	0
CHV-RST-P0049	Chaves	Norte	Restaurant	Small	Total ban	Total ban	2011-03-19				Yes	blue display	red display	Yes	Yes	Yes				NR	False											No		No	No	No	No	Yes	90		0	0		0		0		0	0
CHV-RST-P0054	Chaves	Norte	Restaurant	Small	DSA	Smoking Permission + DSA	08-Apr-11				Yes	blue and red display	blue and red display							NR	False		Yes	Yes	Yes	Yes	True	True	True	True		No		Yes	Yes	Yes	Yes	Yes	80		0	0		0		0		3	3
CHV-RST-P0057	Chaves	Norte	Restaurant	Small	Total ban	Total ban	09-Feb-11				No		None							NR	False											No		No	No	No	No	Yes	40		3		1		1		1	0	0
CHV-RST-P0061	Chaves	Norte	Restaurant	Small	Total ban	Total ban	2011-01-22				Yes	red display	red display	Yes	Yes	Yes				NR	False											Yes	Sinal de proibido fumar	No	No	No	No	No	70		0	0		0		0		0	0
CHV-RST-P0065	Chaves	Norte	Restaurant	Small	Total ban	Total ban	09-Feb-11				No		red display	Yes	Yes	Yes				NR	False											No		No	No	No	No	No	65		3		1		1		1	0	0
CHV-RST-P0069	Chaves	Norte	Restaurant	Small	DSA	Smoking Permission + DSA	09-Feb-11				Yes	blue and red display	blue and red display							NR	False		Yes	Yes	Yes	Yes	True	False	False	False		No		No	No	No	No	Yes	80		0	0		0		0		0	0
CHV-RST-P0073	Chaves	Norte	Restaurant	Small	Total ban	Total ban	2011-01-22				Yes	red display	red display	Yes	Yes	Yes				NR	False											No		No	No	No	No	No	80		0	0		0		0		0	0
CMB-BPD-P0005	Coimbra	Centro	Disco/Bar/Pub	Small	Total ban	Total ban	19-Sep-10				Yes	red display	red display	Yes	Yes	Yes				NR	False											No		No	No	No	No	No	50		0	0		0		0		0	0
CMB-BPD-P0020	Coimbra	Centro	Disco/Bar/Pub	Small	Total ban	Total ban	09-Sep-10				Yes	red display	red display	Yes	Yes	Yes				NR	False											No		No	No	No	No	No	35		0	0		0		0		0	0
CMB-BPD-P0029	Coimbra	Centro	Disco/Bar/Pub	Small	DSA	Smoking Permission + DSA	13-Apr-10				No		blue and red display							NR	False		Yes	Yes	Yes	Yes	True	False	False	False		No		No	No	No	No	No	30		3		1		1		1	0	0
CMB-BPD-P0043	Coimbra	Centro	Restaurant	Small	Total ban	Total ban	13-Apr-10				Yes	blue and red display	red display	Yes	Yes	Yes				NR	False											No		No	No	No	No	No	50		0	0		0		0		0	0
CMB-BPD-P0046	Coimbra	Centro	Disco/Bar/Pub	Small	DSA	Smoking Permission + DSA	09-Sep-10				Yes	blue and red display	blue and red display							NR	False		Yes	Yes	Yes	Yes	True	False	True	False		No		No	No	No	No	No	30		0	0		0		0		0	0
CMB-BPD-P0057	Coimbra	Centro	Disco/Bar/Pub	Small	Total ban	Total ban	12-Aug-10				Yes	blue and red display	red display	Yes	Yes	Yes				NR	False											No		No	No	No	No	Yes	50		0	0		0		0		0	0
CMB-BPD-P0072	Coimbra	Centro	Disco/Bar/Pub	Small	Total ban	Total ban	09-Sep-10				Yes	blue and red display	red display	Yes	Yes	Yes				NR	False											No		No	No	No	No	No	30		0	0		0		0		0	0
CMB-BPD-P0082	Coimbra	Centro	Disco/Bar/Pub	Large	Smoking permission	Smoking Permission + DSA	10-Sep-10				Yes	blue display	blue display				Yes	Yes	Yes	Ventilation/ On	True	Yes										No		Yes	Yes	Yes	Yes	Yes	150		0	0		0		0		3	3
CMB-CPT-G0001	Coimbra	Centro	Cafeteria/Pastry	Large	Total ban	Total ban	21-Apr-10				No		red display	Yes	Yes	Yes				NR	False											No		No	No	No	No	No	150		3		1		1		1	0	0
CMB-CPT-P0001	Coimbra	Centro	Cafeteria/Pastry	Small	Total ban	Total ban	15-Apr-10				No		red display	Yes	Yes	Yes				NR	False											No		No	No	Yes	Yes	No	30		3		1		1		1	0	0
CMB-CPT-P0017	Coimbra	Centro	Cafeteria/Pastry	Small	Total ban	Total ban	13-Apr-10				No		red display	Yes	No	No				NR	False											No		No	No	No	No	No	20		3		1		1		1	0	0
CMB-CPT-P0031	Coimbra	Centro	Cafeteria/Pastry	Small	Total ban	Total ban	2010-03-26				Yes	red display	red display	Yes	No	No				NR	False											No		No	No	No	No	No	30		0	0		1		1		0	0
CMB-CPT-P0047	Coimbra	Centro	Cafeteria/Pastry	Small	DSA	Smoking Permission + DSA	2010-06-01				Yes	blue and red display	blue and red display							NR	False		Yes	Yes	Yes	No	False	False	False	False		No		No	No	No	No	Yes	60		0	0		0		0		0	0
CMB-CPT-P0061	Coimbra	Centro	Cafeteria/Pastry	Small	Total ban	Total ban	2010-03-26				Yes	red display	red display	Yes	Yes	Yes				NR	False											Yes	Símbolo de No Permissão de Fumar	No	No	No	No	No	20		0	0		0		0		0	0
CMB-CPT-P0076	Coimbra	Centro	Cafeteria/Pastry	Small	Total ban	Total ban	21-Apr-10				No		red display	Yes	Yes	Yes				NR	False											No		No	No	No	No	Yes	50		3		1		1		1	0	0
CMB-CPT-P0091	Coimbra	Centro	Cafeteria/Pastry	Small	Total ban	Total ban	19-May-10				Yes	red display	red display	Yes	Yes	Yes				NR	False											No		No	No	No	No	No	30		0	0		0		0		0	0
CMB-CPT-P0106	Coimbra	Centro	Cafeteria/Pastry	Small	DSA	Smoking Permission + DSA	10-Apr-10	102	48	150	Yes	blue and red display	blue and red display							NR	False		Yes	Yes	Yes	Yes	True	False	True	False		Yes	Sinal de Proibição de Fumar na zona de No fumadores	No	No	Yes	Yes	Yes	150		0	0		0		0		0	0
CMB-CPT-P0121	Coimbra	Centro	Cafeteria/Pastry	Small	Total ban	Total ban	05-May-10				Yes	red display	red display	Yes	Yes	Yes				NR	False											No		No	No	No	No	No	80		0	0		0		0		0	0
CMB-CPT-P0138	Coimbra	Centro	Cafeteria/Pastry	Small	DSA	Smoking Permission + DSA	26-May-10				Yes	red display	blue and red display							NR	False		Yes	Yes	Yes	No	False	False	False	False		No		No	No	No	No	No	50		0	0		0		0		0	0
CMB-CPT-P0152	Coimbra	Centro	Cafeteria/Pastry	Small	Total ban	Total ban	2010-06-24				Yes	blue and red display	red display	Yes	Yes	Yes				NR	False											No		No	No	No	No	Yes	60		0	0		0		0		0	0
CMB-CPT-P0166	Coimbra	Centro	Cafeteria/Pastry	Small	Total ban	Total ban	05-May-10				Yes	blue and red display	red display	Yes	Yes	Yes				NR	False											No		No	No	Yes	No	Yes	50		0	0		0		0		0	0
CMB-CPT-P0182	Coimbra	Centro	Cafeteria/Pastry	Small	DSA	Smoking Permission + DSA	12-Aug-10				Yes	blue and red display	blue and red display							NR	False		Yes	Yes	Yes	Yes	False	True	False	True		No		No	No	No	No	No	50		0	0		0		0		0	0
CMB-RST-G0005	Coimbra	Centro	Restaurant	Large	Total ban	Total ban	13-Sep-10				Yes	blue and red display	red display	Yes	Yes	Yes				NR	False											No		No	No	No	No	No	100		0	0		0		0		0	0
CMB-RST-G0015	Coimbra	Centro	Restaurant	Large	DSA	Smoking Permission + DSA	13-Apr-10				Yes	blue and red display	blue and red display							NR	False		Yes	Yes	Yes	Yes	False	True	False	True		Yes	Sinais de Proibição de Fumar	No	No	No	No	No	300		0	0		0		0		0	0
CMB-RST-G0029	Coimbra	Centro	Restaurant	Large	Total ban	Total ban	18-May-10				No		red display	Yes	Yes	Yes				NR	False											No		No	No	No	No	No	100		3		1		1		1	0	0
CMB-RST-G0042	Coimbra	Centro	Restaurant	Large	Total ban	Total ban	27-Oct-10				Yes	red display	red display	Yes	Yes	Yes				NR	False											No		No	No	No	No	No	100		0	0		0		0		0	0
CMB-RST-G0043	Coimbra	Centro	Restaurant	Large	Total ban	Total ban	15-Apr-10				Yes	red display	red display	Yes	Yes	Yes				NR	False											No		No	No	No	No	No	150		0	0		0		0		0	0
CMB-RST-P0001	Coimbra	Centro	Restaurant	Small	Total ban	Total ban	18-May-10				Yes	red display	red display	Yes	Yes	Yes				NR	False											No		No	No	No	No	No	50		0	0		0		0		0	0
CMB-RST-P0019	Coimbra	Centro	Restaurant	Small	Total ban	Total ban	13-Aug-10				Yes	red display	red display	Yes	Yes	Yes				NR	False											No		No	No	No	No	No	70		0	0		0		0		0	0
CMB-RST-P0031	Coimbra	Centro	Restaurant	Small	Total ban	Total ban	21-Apr-10				No		red display	Yes	Yes	Yes				NR	False											No		No	No	No	No	No	60		3		1		1		1	0	0
CMB-RST-P0046	Coimbra	Centro	Restaurant	Small	Total ban	Total ban	07-Apr-10				Yes	red display	red display	Yes	No	No				NR	False											Yes	Sinal de Proibição de Fumar	No	No	No	No	No	30		0	0		1		1		0	0
CMB-RST-P0061	Coimbra	Centro	Restaurant	Small	Total ban	Total ban	19-May-10				Yes	red display	red display	Yes	Yes	Yes				NR	False											No		No	No	No	No	No	50		0	0		0		0		0	0
CMB-RST-P0077	Coimbra	Centro	Restaurant	Small	Total ban	Total ban	09-Sep-10				Yes	red display	red display	Yes	Yes	Yes				NR	False											No		No	No	No	No	No	40		0	0		0		0		0	0
CMB-RST-P0091	Coimbra	Centro	Restaurant	Small	Total ban	Total ban	07-Apr-10				Yes	red display	red display	Yes	No	No				NR	False											No		No	No	No	No	No	50		0	0		1		1		0	0
CMB-RST-P0106	Coimbra	Centro	Cafeteria/Pastry	Small	Total ban	Total ban	15-Apr-10				No		red display	Yes	Yes	Yes				NR	False											No		No	No	No	No	Yes	30		3		1		1		1	0	0
CMB-RST-P0107	Coimbra	Centro	Restaurant	Small	Total ban	Total ban	26-May-10				Yes	red display	red display	Yes	Yes	Yes				NR	False											No		No	No	No	No	No	65		0	0		0		0		0	0
CMB-RST-P0126	Coimbra	Centro	Restaurant	Small	DSA	Smoking Permission + DSA	2010-06-01				Yes	blue and red display	blue and red display							NR	False		Yes	Yes	Yes	Yes	False	False	False	False		No		No	No	No	No	No	60		0	0		0		0		0	0
CMB-RST-P0137	Coimbra	Centro	Restaurant	Small	Total ban	Total ban	2010-06-24				Yes	red display	red display	Yes	Yes	Yes				NR	False											No		No	No	No	No	No	50		0	0		0		0		0	0
CMB-RST-P0151	Coimbra	Centro	Restaurant	Small	Total ban	Total ban	21-May-10	150			Yes	red display	red display	Yes	Yes	Yes				NR	False											No		No	No	No	No	No	150		0	0		0		0		0	0
CMB-RST-P0166	Coimbra	Centro	Restaurant	Small	Total ban	Total ban	07-Apr-10				Yes	blue and red display	red display	Yes	No	No				NR	False											Yes	Sinal de Proibição de Fumar	No	No	No	No	No	40		0	0		1		1		0	0
CMB-RST-P0181	Coimbra	Centro	Restaurant	Small	DSA	Smoking Permission + DSA	26-May-10				Yes	blue and red display	blue and red display							NR	False		Yes	Yes	Yes	Yes	True	False	False	False		No		No	No	No	No	No	100		0	0		0		0		0	0
CMB-RST-P0196	Coimbra	Centro	Restaurant	Small	Total ban	Total ban	07-Apr-10				Yes	red display	red display	Yes	No	No				NR	False											No		No	No	No	No	No	20		0	0		1		1		0	0
CMB-RST-P0211	Coimbra	Centro	Restaurant	Small	Total ban	Total ban	19-May-10				Yes	red display	red display	Yes	Yes	Yes				NR	False											No		No	No	No	No	No	100		0	0		0		0		0	0
CMB-RST-P0227	Coimbra	Centro	Restaurant	Small	Total ban	Total ban	26-May-10				Yes	red display	red display	Yes	Yes	Yes				NR	False											No		No	No	No	No	No	100		0	0		0		0		0	0
CSB-BPD-P0001	Castelo Branco	Centro	Disco/Bar/Pub	Small	DSA	Smoking Permission + DSA	07-Apr-10	70	80		Yes	blue and red display	blue and red display							NR	False		Yes	Yes	Yes	Yes	True	False	False	False		No		NR	NR	NR	NR	NR			0	0		0		0		0	0
CSB-BPD-P0004	Castelo Branco	Centro	Disco/Bar/Pub	Small	Smoking permission	Smoking Permission + DSA	08-Apr-10				No		blue display				Yes	Yes	Yes	Ventilation/ On	True	Yes										No		Yes	Yes	No	Yes	No	40		3		1		1		1	3	3
CSB-BPD-P0005	Castelo Branco	Centro	Disco/Bar/Pub	Small	Smoking permission	Smoking Permission + DSA	17-Apr-10				Yes	blue display	blue display				Yes	Yes	Yes	Ventilation/ On	True	Yes										No		Yes	Yes	No	Yes	No	50		0	0		0		0		3	3
CSB-BPD-P0007	Castelo Branco	Centro	Disco/Bar/Pub	Large	Smoking permission	Smoking Permission + DSA	10-Apr-10				No		blue display				Yes	Yes	Yes	Ventilation/ On	True	Yes										No		Yes	Yes	No	Yes	No	400		3		1		1		1	3	3
CSB-BPD-P0010	Castelo Branco	Centro	Disco/Bar/Pub	Small	DSA	Smoking Permission + DSA	15-Apr-10				No		None							NR	False						False	False	False	False		No		Yes	Yes	Yes	Yes	Yes	25		3		1		1		1	3	3
CSB-CPT-G0001	Castelo Branco	Centro	Cafeteria/Pastry	Large	DSA	Smoking Permission + DSA	08-Apr-10				Yes	blue and red display	blue and red display							NR	False		Yes	Yes	Yes	Yes	True	False	False	False		No		Yes	Yes	Yes	Yes	Yes	140		0	0		0		0		3	3
CSB-CPT-P0005	Castelo Branco	Centro	Cafeteria/Pastry	Small	Smoking permission	Smoking Permission + DSA	13-Apr-10			46	Yes	blue display	blue display				Yes	Yes	No se percebe/No está visível	Inexistence/Off or existence/Off or Not visible	False	No visibility										No		Yes	Yes	Yes	Yes	Yes	40		0	0		0		0		3	3
CSB-CPT-P0006	Castelo Branco	Centro	Cafeteria/Pastry	Small	Total ban	Total ban	07-Apr-10				Yes	red display	None							NR	False											No		No	No	No	No	Yes	20		0	0		0		0		0	0
CSB-CPT-P0011	Castelo Branco	Centro	Cafeteria/Pastry	Small	Smoking permission	Smoking Permission + DSA	08-Apr-10				Yes	blue display	blue display				Yes	Yes	No se percebe/No está visível	Inexistence/Off or existence/Off or Not visible	False											No		Yes	Yes	No	No	Yes	24		0	0		0		0		3	3
CSB-CPT-P0017	Castelo Branco	Centro	Cafeteria/Pastry	Small	Total ban	Total ban	09-Apr-10				Yes	red display	red display	Yes	Yes	Yes				NR	False											No		No	No	No	No	No	32		0	0		0		0		0	0
CSB-CPT-P0023	Castelo Branco	Centro	Cafeteria/Pastry	Small	Smoking permission	Smoking Permission + DSA	08-Apr-10		10	40	Yes	blue display	blue display				Yes	Yes	No se percebe/No está visível	Inexistence/Off or existence/Off or Not visible	False	No visibility										No		Yes	Yes	Yes	Yes	Yes	36		0	0		0		0		3	3
CSB-CPT-P0026	Castelo Branco	Centro	Cafeteria/Pastry	Small	Smoking permission	Smoking Permission + DSA	07-Apr-10			22	No		None							NR	False											No		Yes	No	No	No	No	20		3		1		1		1	3	0
CSB-CPT-P0039	Castelo Branco	Centro	Cafeteria/Pastry	Small	Smoking permission	Smoking Permission + DSA	08-Apr-10			54	Yes	blue display	blue display				Yes	Yes	Yes	Ventilation/ On	True	Yes										No		Yes	No	No	Yes	Yes	48		0	0		0		0		3	0
CSB-CPT-P0041	Castelo Branco	Centro	Cafeteria/Pastry	Small	Smoking permission	Smoking Permission + DSA	08-Apr-10				Yes	blue display	blue display				Yes	Yes	Yes	Ventilation/ On	True	Yes										No		Yes	Yes	No	Yes	Yes	48		0	0		0		0		3	3
CSB-CPT-P0043	Castelo Branco	Centro	Cafeteria/Pastry	Small	Total ban	Total ban	09-Apr-10				Yes	red display	red display	Yes	Yes	Yes				NR	False											No		No	No	No	No	No	50		0	0		0		0		0	0
CSB-CPT-P0051	Castelo Branco	Centro	Cafeteria/Pastry	Small	Smoking permission	Smoking Permission + DSA	08-Apr-10	47	27		Yes	blue display	blue display				Yes	Yes	No	Inexistence/Off or existence/Off or Not visible	False											No		Yes	No	No	No	Yes	36		0	0		0		0		3	0
CSB-CPT-P0053	Castelo Branco	Centro	Cafeteria/Pastry	Small	Smoking permission	Smoking Permission + DSA	09-Apr-10				Yes	blue display	blue display				No	Yes	Yes	Inexistence/Off or existence/Off or Not visible	False	No visibility										No		Yes	Yes	No	Yes	Yes	45		0	0		0		0		3	3
CSB-CPT-P0057	Castelo Branco	Centro	Cafeteria/Pastry	Small	Smoking permission	Smoking Permission + DSA	08-Apr-10				Yes	blue display	blue display				Yes	Yes	Yes	Inexistence/Off or existence/Off or Not visible	True	No visibility										No		Yes	Yes	Yes	Yes	Yes	52		0	0		0		0		3	3
CSB-CPT-P0061	Castelo Branco	Centro	Cafeteria/Pastry	Small	Total ban	Total ban	07-Apr-10			55	Yes	red display	red display	Yes	Yes	Yes				NR	False											No		No	No	No	No	No	42		0	0		0		0		0	0
CSB-CPT-P0068	Castelo Branco	Centro	Cafeteria/Pastry	Small	Smoking permission	Smoking Permission + DSA	08-Apr-10	32	6		Yes	blue display	blue display				Yes	Yes	Yes	Inexistence/Off or existence/Off or Not visible	False	No visibility										No		Yes	No	Yes	No	No	26		0	0		0		0		3	0
CSB-CPT-P0072	Castelo Branco	Centro	Cafeteria/Pastry	Small	Smoking permission	Smoking Permission + DSA	08-Apr-10				No		None							NR	False											No		Yes	Yes	Yes	Yes	No	35		3		1		1		1	3	3
CSB-CPT-P0077	Castelo Branco	Centro	Cafeteria/Pastry	Small	DSA	Smoking Permission + DSA	08-Apr-10				Yes	blue and red display	blue and red display							NR	False		No			No	False	False	False	False		No		Yes	No	No	No	No	35		0	0		0		0		3	0
CSB-CPT-P0082	Castelo Branco	Centro	Cafeteria/Pastry	Small	Smoking permission	Smoking Permission + DSA	09-Apr-10		10	60	Yes	blue display	blue display				Yes	Yes	No se percebe/No está visível	Inexistence/Off or existence/Off or Not visible	False	No visibility										No		Yes	Yes	Yes	Yes	Yes	44		0	0		0		0		3	3
CSB-CPT-P0086	Castelo Branco	Centro	Cafeteria/Pastry	Small	Total ban	Total ban	08-Apr-10				Yes	red display	red display	No	No	No				NR	False											No		No	No	Yes	No	Yes	35		0	1		1		1		0	0
CSB-CPT-P0091	Castelo Branco	Centro	Cafeteria/Pastry	Small	Smoking permission	Smoking Permission + DSA	09-Apr-10		20		Yes	blue display	blue display				Yes	Yes	Yes	Ventilation/ On	True	Yes										No		Yes	Yes	No	Yes	No	8		0	0		0		0		3	3
CSB-RST-G0001	Castelo Branco	Centro	Restaurant	Large	Total ban	Total ban	07-Apr-10			134	Yes	red display	red display	Yes	Yes	Yes				NR	False											Yes	Placas de metal com o Yesbolo de proibido fumar.	No	No	No	No	No	130		0	0		0		0		0	0
CSB-RST-G0004	Castelo Branco	Centro	Cafeteria/Pastry	Large	Total ban	Total ban	08-Apr-10		22	184	Yes	red display	red display	Yes	Yes	Yes				NR	False											No		No	No	No	No	Yes	120		0	0		0		0		0	0
CSB-RST-P0005	Castelo Branco	Centro	Restaurant	Small	Total ban	Total ban	15-Apr-10				Yes	red display	red display	Yes	Yes	Yes				NR	False											No		No	No	No	No	No	45		0	0		0		0		0	0
CSB-RST-P0006	Castelo Branco	Centro	Restaurant	Small	Total ban	Total ban	07-Apr-10				Yes	red display	red display	Yes	Yes	Yes				NR	False											No		No	No	No	No	No	54		0	0		0		0		0	0
CSB-RST-P0013	Castelo Branco	Centro	Restaurant	Small	Total ban	Total ban	15-Apr-10				Yes	red display	red display	Yes	Yes	Yes				NR	False											No		No	No	No	No	No	22		0	0		0		0		0	0
CSB-RST-P0016	Castelo Branco	Centro	Restaurant	Small	Total ban	Total ban	08-Apr-10				Yes	red display	red display	Yes	Yes	Yes				NR	False											No		No	No	No	No	No	60		0	0		0		0		0	0
CSB-RST-P0021	Castelo Branco	Centro	Restaurant	Small	DSA	Smoking Permission + DSA	13-Apr-10				Yes	blue and red display	blue and red display							NR	False		Yes	Yes	Yes	Yes	False	False	False	False		No		Yes	Yes	Yes	Yes	Yes	56		0	0		0		0		3	3
CSB-RST-P0027	Castelo Branco	Centro	Restaurant	Small	Total ban	Total ban	09-Apr-10				Yes	red display	red display	Yes	Yes	Yes				NR	False											No		No	No	No	No	No	48		0	0		0		0		0	0
CSB-RST-P0031	Castelo Branco	Centro	Restaurant	Small	Smoking permission	Smoking Permission + DSA	08-Apr-10				Yes	blue display	blue display				Yes	Yes	No	Inexistence/Off or existence/Off or Not visible	False	No visibility										No		Yes	Yes	Yes	Yes	Yes	40		0	0		0		0		3	3
CSB-RST-P0036	Castelo Branco	Centro	Restaurant	Small	DSA	Smoking Permission + DSA	12-Apr-10	50	6		Yes	blue and red display	blue and red display							NR	False		Yes	Yes	Yes	No	False	False	False	False		No		Yes	Yes	No	Yes	Yes	50		0	0		0		0		3	3
CSB-RST-P0041	Castelo Branco	Centro	Restaurant	Small	DSA	Smoking Permission + DSA	08-Apr-10	46	10		Yes	blue and red display	blue and red display							NR	False		No			Yes	True	False	False	False		No		Yes	No	No	Yes	Yes	24		0	0		0		0		3	0
CSB-RST-P0046	Castelo Branco	Centro	Restaurant	Small	Total ban	Total ban	08-Apr-10				No		None							NR	False											No		No	No	No	No	No	20		3		1		1		1	0	0
CSB-RST-P0052	Castelo Branco	Centro	Restaurant	Small	Total ban	Total ban	08-Apr-10			40	Yes	red display	red display	Yes	Yes	Yes				NR	False											No		No	No	No	No	No	20		0	0		0		0		0	0
CSB-RST-P0056	Castelo Branco	Centro	Restaurant	Small	Total ban	Total ban	08-Apr-10				Yes	red display	red display	Yes	Yes	Yes				NR	False											No		No	No	No	No	No	40		0	0		0		0		0	0
CSB-RST-P0061	Castelo Branco	Centro	Restaurant	Small	Smoking permission	Smoking Permission + DSA	07-Apr-10				Yes	blue display	blue display				Yes	Yes	No	Inexistence/Off or existence/Off or Not visible	False	No visibility										No		Yes	No	Yes	Yes	Yes	26		0	0		0		0		3	0
CSB-RST-P0068	Castelo Branco	Centro	Restaurant	Small	Total ban	Total ban	10-Apr-10				Yes	red display	red display	Yes	Yes	Yes				NR	False											No		No	No	No	No	Yes	42		0	0		0		0		0	0
CSB-RST-P0071	Castelo Branco	Centro	Restaurant	Small	Total ban	Total ban	07-Apr-10				Yes	red display	red display	Yes	Yes	Yes				NR	False											Yes	Fotocopia de um proibido fumar	No	No	No	No	Yes	52		0	0		0		0		0	0
CSB-RST-P0076	Castelo Branco	Centro	Restaurant	Small	Total ban	Total ban	07-Apr-10			80	Yes	red display	red display	Yes	Yes	Yes				NR	False											No		No	No	No	No	Yes	52		0	0		0		0		0	0
CSB-RST-P0081	Castelo Branco	Centro	Restaurant	Small	DSA	Smoking Permission + DSA	09-Apr-10				Yes	blue and red display	blue and red display							NR	False		Yes	Yes	Yes	Yes	True	False	False	False		No		Yes	No	No	Yes	Yes	68		0	0		0		0		3	0
CVL-BPD-P0001	Covilhã	Centro	Disco/Bar/Pub	Small	Smoking permission	Smoking Permission + DSA	19-Feb-11	52			Yes	blue display	blue display				Yes	Yes	Yes	Ventilation/ On	False	Yes										No		Yes	Yes	Yes	Yes	Yes	52		0	0		0		0		3	3
CVL-BPD-P0003	Covilhã	Centro	Disco/Bar/Pub	Small	Total ban	Total ban	2011-03-01				Yes	red display	red display	Yes	Yes	Yes				NR	False											No		No	No	No	No	Yes			0	0		0		0		0	0
CVL-BPD-P0007	Covilhã	Centro	Disco/Bar/Pub	Large	DSA	Smoking Permission + DSA	2011-03-01			600	Yes	blue and red display	blue and red display							NR	False		NR	NR	NR	NR	False	False	False	False		No		Yes	Yes	Yes	Yes	Yes	600		0	0		0		0		3	3
CVL-BPD-P0008	Covilhã	Centro	Disco/Bar/Pub	Small	Total ban	Total ban	2011-03-01	100		100	Yes	red display	red display	Yes	Yes	Yes				NR	False											No		No	No	No	No	Yes	100		0	0		0		0		0	0
CVL-BPD-P0009	Covilhã	Centro	Disco/Bar/Pub	Small	Total ban	Total ban	2011-03-17	20	8		Yes	red display	red display	Yes	Yes	Yes				NR	False											No		No	No	No	No	No	28		0	0		0		0		0	0
CVL-CPT-G0001	Covilhã	Centro	Cafeteria/Pastry	Large	Total ban	Total ban	09-Feb-11				Yes	red display	red display	Yes	Yes	Yes				NR	False											NR		NR	NR	NR	NR	NR	80		0	0		0		0		0	0
CVL-CPT-P0001	Covilhã	Centro	Cafeteria/Pastry	Small	Total ban	Total ban	19-Feb-11				Yes	red display	red display	Yes	Yes	Yes				NR	False											No		No	No	No	No	No	30		0	0		0		0		0	0
CVL-CPT-P0004	Covilhã	Centro	Cafeteria/Pastry	Small	Total ban	Total ban	10-Feb-11	50			Yes	red display	red display	Yes	Yes	Yes				NR	False											NR		NR	NR	NR	NR	NR	50		0	0		0		0		0	0
CVL-CPT-P0007	Covilhã	Centro	Cafeteria/Pastry	Small	Total ban	Total ban	09-Feb-11				Yes	red display	red display	Yes	Yes	Yes				NR	False											NR		No	No	No	No	No	20		0	0		0		0		0	0
CVL-CPT-P0010	Covilhã	Centro	Cafeteria/Pastry	Small	DSA	Smoking Permission + DSA	09-Feb-11	82			Yes	blue and red display	blue and red display							NR	False		Yes	Yes	Yes	Yes	True	False	False	False		No		Yes	No	No	No	NR	82		0	0		0		0		3	0
CVL-CPT-P0013	Covilhã	Centro	Cafeteria/Pastry	Small	Smoking permission	Smoking Permission + DSA	09-Feb-11				Yes	blue display	blue display				Yes	Yes	Yes	Ventilation/ On	False	Yes										NR		NR	NR	NR	NR	NR			0	0		0		0		0	0
CVL-CPT-P0016	Covilhã	Centro	Cafeteria/Pastry	Small	Smoking permission	Smoking Permission + DSA	09-Feb-11	60	18		Yes	blue display	blue display				Yes	Yes	No se percebe/No está visível	Inexistence/Off or existence/Off or Not visible	False	NR										NR		Yes	No	Yes	Yes	Yes	78		0	0		0		0		3	0
CVL-CPT-P0019	Covilhã	Centro	Cafeteria/Pastry	Small	Total ban	Total ban	11-Feb-11	72			Yes	red display	red display	Yes	Yes	Yes				NR	False											No		No	No	No	No	No	72		0	0		0		0		0	0
CVL-CPT-P0022	Covilhã	Centro	Cafeteria/Pastry	Small	Smoking permission	Smoking Permission + DSA	19-Feb-11	20			Yes	blue display	blue display				Yes	Yes	No se percebe/No está visível	Inexistence/Off or existence/Off or Not visible	False	No visibility										No		Yes	Yes	Yes	Yes	Yes	20		0	0		0		0		3	3
CVL-CPT-P0025	Covilhã	Centro	Cafeteria/Pastry	Small	Smoking permission	Smoking Permission + DSA	10-Feb-11	42			Yes	blue display	blue display				Yes	Yes	Yes	Inexistence/Off or existence/Off or Not visible	False	No										No		Yes	Yes	Yes	Yes	Yes	42		0	0		0		0		3	3
CVL-CPT-P0029	Covilhã	Centro	Cafeteria/Pastry	Small	Total ban	Total ban	19-Feb-11				Yes	red display	red display	Yes	Yes	Yes				NR	False											No		No	No	No	No	No	50		0	0		0		0		0	0
CVL-CPT-P0032	Covilhã	Centro	Cafeteria/Pastry	Small	Smoking permission	Smoking Permission + DSA	19-Feb-11	40	15	55	Yes	blue display	blue display				Yes	Yes	No se percebe/No está visível	Inexistence/Off or existence/Off or Not visible	False	No visibility										No		Yes	Yes	Yes	Yes	Yes	55		0	0		0		0		3	3
CVL-CPT-P0035	Covilhã	Centro	Cafeteria/Pastry	Small	Smoking permission	Smoking Permission + DSA	19-Feb-11	28	6		Yes	blue display	blue display				Yes	Yes	Yes	Inexistence/Off or existence/Off or Not visible	False	No visibility										No		Yes	No	Yes	Yes	Yes	34		0	0		0		0		3	0
CVL-CPT-P0037	Covilhã	Centro	Cafeteria/Pastry	Small	Total ban	Total ban	11-Feb-11				Yes	red display	red display	Yes	Yes	Yes				NR	False											No		No	No	No	No	No	25		0	0		0		0		0	0
CVL-CPT-P0040	Covilhã	Centro	Cafeteria/Pastry	Small	DSA	Smoking Permission + DSA	09-Feb-11	60	8		Yes	blue and red display	blue and red display							NR	False		Yes	Yes	Yes	No	False	False	True	True		No		Yes	No	Yes	Yes	NR	68		0	0		0		0		3	0
CVL-CPT-P0043	Covilhã	Centro	Cafeteria/Pastry	Small	Smoking permission	Smoking Permission + DSA	10-Feb-11	40			Yes	blue display	blue display				Yes	Yes	No se percebe/No está visível	Inexistence/Off or existence/Off or Not visible	False											NR		NR	NR	NR	NR	NR	40		0	0		0		0		0	0
CVL-CPT-P0046	Covilhã	Centro	Cafeteria/Pastry	Small	Total ban	Total ban	10-Feb-11				No		None							NR	False											No		NR	NR	NR	NR	NR	80		3		1		1		1	0	0
CVL-CPT-P0050	Covilhã	Centro	Cafeteria/Pastry	Small	Smoking permission	Smoking Permission + DSA	2011-03-01	66	6	72	Yes	blue display	blue display				Yes	Yes	Yes	Ventilation/ On	False	Yes										No		Yes	Yes	Yes	Yes	Yes	72		0	0		0		0		3	3
CVL-CPT-P0052	Covilhã	Centro	Cafeteria/Pastry	Small	Total ban	Total ban	11-Feb-11	111			Yes	red display	red display	Yes	Yes	Yes				NR	False											No		No	No	No	No	No	111		0	0		0		0		0	0
CVL-RST-G0001	Covilhã	Centro	Restaurant	Large	Total ban	Total ban	10-Feb-11	110			Yes	blue and red display	red display	Yes	Yes	Yes				NR	False											No		No	No	No	No	No	110		0	0		0		0		0	0
CVL-RST-G0006	Covilhã	Centro	Restaurant	Large	Total ban	Total ban	2011-03-01	120		120	Yes	red display	red display	Yes	No	No				NR	False											No		No	No	No	No	No	120		0	0		1		1		0	0
CVL-RST-G0007	Covilhã	Centro	Restaurant	Large	Total ban	Total ban	09-Feb-11				Yes	red display	red display	Yes	Yes	Yes				NR	False											No		No	No	NR	NR	NR			0	0		0		0		0	0
CVL-RST-P0001	Covilhã	Centro	Restaurant	Small	Total ban	Total ban	2011-03-01	90		90	Yes	red display	red display	Yes	Yes	Yes				NR	False											No		No	No	No	No	Yes	90		0	0		0		0		0	0
CVL-RST-P0004	Covilhã	Centro	Restaurant	Small	DSA	Smoking Permission + DSA	10-Feb-11	72	12		Yes	blue and red display	blue and red display							NR	False		Yes	Yes	Yes	Yes	False	False	False	True		No		Yes	No	Yes	Yes	Yes	84		0	0		0		0		3	0
CVL-RST-P0007	Covilhã	Centro	Restaurant	Small	Total ban	Total ban	19-Feb-11	65			Yes	red display	red display	Yes	Yes	Yes				NR	False											No		No	No	No	No	No	65		0	0		0		0		0	0
CVL-RST-P0011	Covilhã	Centro	Restaurant	Small	DSA	Smoking Permission + DSA	19-Feb-11	96	8		Yes	blue and red display	blue and red display							NR	False		Yes	Yes	Yes	Yes	True	False	False	False		No		Yes	No	Yes	No	Yes	104		0	0		0		0		3	0
CVL-RST-P0013	Covilhã	Centro	Restaurant	Small	Total ban	Total ban	19-Feb-11	90			Yes	red display	red display	Yes	Yes	Yes				NR	False											No		No	No	No	No	No	90		0	0		0		0		0	0
CVL-RST-P0016	Covilhã	Centro	Restaurant	Small	Total ban	Total ban	10-Feb-11	100			Yes	red display	red display	Yes	Yes	Yes				NR	False											No		No	No	No	No	No	100		0	0		0		0		0	0
CVL-RST-P0019	Covilhã	Centro	Restaurant	Small	Total ban	Total ban	11-Feb-11	65			Yes	blue and red display	red display	Yes	Yes	No				NR	False											No		No	No	No	No	Yes	65		0	0		0		1		0	0
CVL-RST-P0022	Covilhã	Centro	Restaurant	Small	Total ban	Total ban	09-Feb-11	50			Yes	red display	red display	Yes	NR	NR				NR	False											NR		NR	NR	NR	NR	NR	50		0	0		0		0		0	0
CVL-RST-P0025	Covilhã	Centro	Restaurant	Small	Total ban	Total ban	09-Feb-11				Yes	red display	red display	Yes	Yes	Yes				NR	False											NR		NR	NR	NR	NR	NR			0	0		0		0		0	0
CVL-RST-P0028	Covilhã	Centro	Restaurant	Small	Total ban	Total ban	10-Feb-11	75			Yes	red display	red display	Yes	Yes	Yes				NR	False											NR		NR	NR	NR	NR	NR	75		0	0		0		0		0	0
CVL-RST-P0031	Covilhã	Centro	Restaurant	Small	Total ban	Total ban	10-Feb-11		20		No		red display	Yes	Yes	Yes				NR	False											NR		NR	NR	NR	NR	NR	20		3		1		1		1	0	0
CVL-RST-P0035	Covilhã	Centro	Restaurant	Small	Total ban	Total ban	19-Feb-11				Yes	red display	red display	Yes	Yes	Yes				NR	False											No		No	No	No	No	No			0	0		0		0		0	0
CVL-RST-P0038	Covilhã	Centro	Restaurant	Small	Total ban	Total ban	19-Feb-11				Yes	red display	red display	Yes	Yes	Yes				NR	False											No		No	No	No	No	No			0	0		0		0		0	0
CVL-RST-P0040	Covilhã	Centro	Restaurant	Small	Total ban	Total ban	10-Feb-11	89			Yes	red display	red display	Yes	Yes	Yes				NR	False											No		No	No	No	No	NR	89		0	0		0		0		0	0
CVL-RST-P0043	Covilhã	Centro	Restaurant	Small	Total ban	Total ban	09-Feb-11	70	20	90	Yes	red display	red display	Yes	Yes	Yes				NR	False											NR		NR	NR	NR	NR	NR	90		0	0		0		0		0	0
CVL-RST-P0046	Covilhã	Centro	Restaurant	Small	DSA	Smoking Permission + DSA	19-Feb-11	52	100	152	Yes	blue and red display	blue and red display							NR	False		Yes	Yes	Yes	Yes	True	False	False	False		No		Yes	No	Yes	Yes	No	152		0	0		0		0		3	0
EVR-BPD-P0001	Évora	Alentejo	Disco/Bar/Pub	Small	Smoking permission	Smoking Permission + DSA	20-May-10				No		None							NR	False											No		Yes	Yes	Yes	Yes	No	20		3		1		1		1	3	3
EVR-BPD-P0008	Évora	Alentejo	Disco/Bar/Pub	Small	DSA	Smoking Permission + DSA	22-May-10				Yes	blue display	blue and red display							NR	False		Yes	Yes	Yes	Yes	True	False	False	False		No		Yes	NR	NR	NR	NR	20		0	0		0		0		3	0
EVR-BPD-P0014	Évora	Alentejo	Disco/Bar/Pub	Small	Smoking permission	Smoking Permission + DSA	27-May-10				No		None							NR	False											No		Yes	No	Yes	Yes	No	20		3		1		1		1	3	0
EVR-CPT-G0001	Évora	Alentejo	Cafeteria/Pastry	Large	Total ban	Total ban	20-May-10				Yes	red display	None							NR	False											Yes	Folha A4 no balcão de atendimento com os principais pontos da lei do tabaco	NR	NR	NR	NR	NR	120		0	0		0		0		0	0
EVR-CPT-P0002	Évora	Alentejo	Cafeteria/Pastry	Small	Total ban	Total ban	26-May-10				Yes	red display	red display	Yes	Yes	Yes				NR	False											No		Yes	No	Yes	Yes	Yes	25		0	0		0		0		3	0
EVR-CPT-P0010	Évora	Alentejo	Cafeteria/Pastry	Small	Smoking permission	Smoking Permission + DSA	21-May-10				Yes	blue display	None							NR	False											No		Yes	No	No	No	Yes	25		0	0		0		0		3	0
EVR-CPT-P0015	Évora	Alentejo	Cafeteria/Pastry	Small	Total ban	Total ban	13-May-10				No		red display	Yes	Yes	Yes				NR	False											No		No	No	No	No	No	30		3		1		1		1	0	0
EVR-CPT-P0022	Évora	Alentejo	Cafeteria/Pastry	Small	Total ban	Total ban	18-May-10				Yes	red display	red display	Yes	Yes	Yes				NR	False											No		No	No	Yes	No	Yes	20		0	0		0		0		0	0
EVR-CPT-P0029	Évora	Alentejo	Cafeteria/Pastry	Small	Total ban	Total ban	18-May-10				Yes	red display	red display	Yes	Yes	Yes				NR	False											No		No	NR	No	No	Yes	20		0	0		0		0		0	0
EVR-CPT-P0037	Évora	Alentejo	Cafeteria/Pastry	Small	Total ban	Total ban	26-May-10				No		red display	Yes	Yes	Yes				NR	False											No		No	No	No	No	Yes	20		3		1		1		1	0	0
EVR-CPT-P0043	Évora	Alentejo	Cafeteria/Pastry	Small	Total ban	Total ban	13-May-10				Yes	red display	red display	Yes	Yes	Yes				NR	False											No		No	No	No	No	No	20		0	0		0		0		0	0
EVR-CPT-P0050	Évora	Alentejo	Cafeteria/Pastry	Small	Total ban	Total ban	19-May-10				Yes	red display	red display	Yes	Yes	Yes				NR	False											No		No	NR	No	No	Yes	20		0	0		0		0		0	0
EVR-CPT-P0057	Évora	Alentejo	Cafeteria/Pastry	Small	Total ban	Total ban	18-May-10				Yes	red display	None							NR	False											No		No	NR	No	No	No	16		0	0		0		0		0	0
EVR-CPT-P0064	Évora	Alentejo	Cafeteria/Pastry	Small	Total ban	Total ban	13-May-10				Yes	red display	red display	Yes	Yes	Yes				NR	False											No		No	No	No	No	Yes	20		0	0		0		0		0	0
EVR-CPT-P0071	Évora	Alentejo	Cafeteria/Pastry	Small	Total ban	Total ban	20-May-10				Yes	red display	None							NR	False											No		No	No	Yes	No	Yes	15		0	0		0		0		0	0
EVR-CPT-P0078	Évora	Alentejo	Cafeteria/Pastry	Small	Total ban	Total ban	13-May-10				Yes	red display	red display	Yes	Yes	No				NR	False											No		No	No	No	No	Yes	30		0	0		0		1		0	0
EVR-CPT-P0085	Évora	Alentejo	Cafeteria/Pastry	Small	Total ban	Total ban	22-May-10			40	Yes	red display	red display	Yes	No	No				NR	False											No		No	No	No	No	No	40		0	0		1		1		0	0
EVR-CPT-P0092	Évora	Alentejo	Restaurant	Small	Smoking permission	Smoking Permission + DSA	21-May-10				Yes	blue display	blue display				Yes	Yes	Yes	Inexistence/Off or existence/Off or Not visible	True	No										No		Yes	No	No	No	No	40		0	0		0		0		3	0
EVR-CPT-P0093	Évora	Alentejo	Cafeteria/Pastry	Small	Total ban	Total ban	31-May-10				No		red display	Yes	Yes	Yes				NR	False											No		No	No	No	No	No	15		3		1		1		1	0	0
EVR-CPT-P0099	Évora	Alentejo	Cafeteria/Pastry	Small	Total ban	Total ban	13-May-10				Yes	red display	red display	Yes	Yes	Yes				NR	False											No		No	No	No	No	No	15		0	0		0		0		0	0
EVR-CPT-P0106	Évora	Alentejo	Cafeteria/Pastry	Small	Total ban	Total ban	18-May-10				Yes	red display	red display	Yes	Yes	Yes				NR	False											No		No	No	No	No	No	15		0	0		0		0		0	0
EVR-CPT-P0113	Évora	Alentejo	Cafeteria/Pastry	Small	Total ban	Total ban	19-May-10				Yes	red display	red display	Yes	Yes	Yes				NR	False											No		No	NR	No	No	Yes	25		0	0		0		0		0	0
EVR-CPT-P0120	Évora	Alentejo	Cafeteria/Pastry	Small	Total ban	Total ban	18-May-10			26	Yes	red display	None							NR	False											No		No	NR	No	No	No	26		0	0		0		0		0	0
EVR-RST-G0001	Évora	Alentejo	Restaurant	Large	Total ban	Total ban	20-May-10				No		None							NR	False											No		No	NR	No	No	No	150		3		1		1		1	0	0
EVR-RST-P0001	Évora	Alentejo	Restaurant	Small	Total ban	Total ban	13-May-10				Yes	red display	red display	Yes	Yes	Yes				NR	False											No		No	No	No	No	No	30		0	0		0		0		0	0
EVR-RST-P0008	Évora	Alentejo	Restaurant	Small	Total ban	Total ban	20-May-10				Yes	red display	red display	Yes	Yes	Yes				NR	False											No		No	No	No	No	Yes	30		0	0		0		0		0	0
EVR-RST-P0015	Évora	Alentejo	Restaurant	Small	Total ban	Total ban	17-May-10			50	No		red display	Yes	Yes	Yes				NR	False											No		No	No	No	No	Yes	50		3		1		1		1	0	0
EVR-RST-P0023	Évora	Alentejo	Restaurant	Small	Total ban	Total ban	19-May-10	18			Yes	red display	red display	Yes	Yes	Yes				NR	False											No		No	No	No	No	Yes	18		0	0		0		0		0	0
EVR-RST-P0032	Évora	Alentejo	Restaurant	Small	Total ban	Total ban	19-May-10				Yes	red display	red display	Yes	Yes	Yes				NR	False											No		No	No	No	No	No	15		0	0		0		0		0	0
EVR-RST-P0036	Évora	Alentejo	Restaurant	Small	Total ban	Total ban	18-May-10				Yes	red display	red display	Yes	Yes	Yes				NR	False											No		No	NR	No	No	No	30		0	0		0		0		0	0
EVR-RST-P0043	Évora	Alentejo	Restaurant	Small	Total ban	Total ban	17-May-10				Yes	red display	red display	NR	No	No				NR	False											No		No	NR	No	No	No	25		0	0		1		1		0	0
EVR-RST-P0050	Évora	Alentejo	Restaurant	Small	DSA	Smoking Permission + DSA	13-May-10				Yes	blue and red display	blue and red display							NR	False		Yes	Yes	Yes	Yes	True	False	False	False		No		No	No	No	No	Yes	50		0	0		0		0		0	0
EVR-RST-P0057	Évora	Alentejo	Restaurant	Small	Total ban	Total ban	18-May-10	70			Yes	red display	red display	Yes	Yes	Yes				NR	False											No		No	NR	No	No	No	70		0	0		0		0		0	0
EVR-RST-P0064	Évora	Alentejo	Restaurant	Small	Total ban	Total ban	20-May-10				Yes	red display	red display	Yes	Yes	Yes				NR	False											No		No	NR	No	No	No	50		0	0		0		0		0	0
EVR-RST-P0071	Évora	Alentejo	Restaurant	Small	Total ban	Total ban	13-May-10			40	No		red display	Yes	Yes	Yes				NR	False											No		No	No	No	No	No	40		3		1		1		1	0	0
EVR-RST-P0078	Évora	Alentejo	Restaurant	Small	Total ban	Total ban	18-May-10				Yes	red display	red display	Yes	Yes	Yes				NR	False											No		No	No	No	No	Yes	30		0	0		0		0		0	0
EVR-RST-P0085	Évora	Alentejo	Restaurant	Small	Total ban	Total ban	17-May-10				Yes	red display	red display	Yes	Yes	Yes				NR	False											No		No	NR	No	No	Yes	25		0	0		0		0		0	0
EVR-RST-P0092	Évora	Alentejo	Restaurant	Small	Total ban	Total ban	18-May-10			28	Yes	red display	red display	Yes	Yes	Yes				NR	False											No		No	No	No	No	No	50		0	0		0		0		0	0
EVR-RST-P0099	Évora	Alentejo	Restaurant	Small	Total ban	Total ban	21-May-10				Yes	red display	None							NR	False											No		No	No	No	No	No	50		0	0		0		0		0	0
EVR-RST-P0107	Évora	Alentejo	Restaurant	Small	Total ban	Total ban	19-May-10				Yes	red display	None							NR	False											No		No	NR	No	No	Yes	15		0	0		0		0		0	0
EVR-RST-P0113	Évora	Alentejo	Restaurant	Small	Total ban	Total ban	19-May-10				Yes	red display	red display	Yes	Yes	Yes				NR	False											No		No	NR	No	No	No	40		0	0		0		0		0	0
FRO-BPD-G0002	Faro	Algarve	Disco/Bar/Pub	Large	Total ban	Total ban	08-Apr-10				No		red display	Yes	Yes	Yes				NR	False											No		No	No	No	No	No	13		3		1		1		1	0	0
FRO-BPD-P0002	Faro	Algarve	Disco/Bar/Pub	Small	Smoking permission	Smoking Permission + DSA	15-Apr-10				Yes	blue display	None							NR	False											No		Yes	No	No	No	No	35		0	0		0		0		3	0
FRO-BPD-P0015	Faro	Algarve	Disco/Bar/Pub	Large	Total ban	Total ban	15-Apr-10			150	Yes	red display	red display	Yes	Yes	Yes				NR	False											No		No	No	No	No	Yes			0	0		0		0		0	0
FRO-BPD-P0016	Faro	Algarve	Disco/Bar/Pub	Large	Total ban	Total ban	23-Apr-10			450	Yes	blue and red display	red display	Yes	Yes	Yes				NR	False											No		No	No	No	No	Yes	18		0	0		0		0		0	0
FRO-BPD-P0018	Faro	Algarve	Disco/Bar/Pub	Small	Total ban	Total ban	24-Apr-10				Yes	red display	red display	Yes	Yes	Yes				NR	False											No		No	No	No	No	Yes	45		0	0		0		0		0	0
FRO-CPT-G0002	Faro	Algarve	Cafeteria/Pastry	Large	Total ban	Total ban	2010-03-18				Yes	red display	red display	Yes	Yes	Yes				NR	False											No		No	No	No	No	No	90		0	0		0		0		0	0
FRO-CPT-P0006	Faro	Algarve	Cafeteria/Pastry	Small	Total ban	Total ban	2010-03-20				Yes	red display	red display	Yes	Yes	Yes				NR	False											No		No	No	No	No	Yes	25		0	0		0		0		0	0
FRO-CPT-P0013	Faro	Algarve	Cafeteria/Pastry	Large	DSA	Smoking Permission + DSA	2010-03-25				Yes	blue and red display	blue and red display							NR	False		Yes	Yes	Yes	No	False	False	False	True		No		Yes	Yes	Yes	Yes	Yes	145		0	0		0		0		3	3
FRO-CPT-P0016	Faro	Algarve	Cafeteria/Pastry	Small	Smoking permission	Smoking Permission + DSA	23-Apr-10				Yes	blue display	blue display				Yes	Yes	Yes	Inexistence/Off or existence/Off or Not visible	True	No visibility										No		Yes	No	No	No	Yes	35		0	0		0		0		3	0
FRO-CPT-P0022	Faro	Algarve	Cafeteria/Pastry	Small	Total ban	Total ban	2010-03-25				Yes	red display	red display	Yes	Yes	Yes				NR	False											No		No	No	No	No	Yes	30		0	0		0		0		0	0
FRO-CPT-P0031	Faro	Algarve	Cafeteria/Pastry	Small	Total ban	Total ban	2010-03-16				Yes	red display	red display	Yes	Yes	Yes				NR	False											No		No	No	No	No	Yes	40		0	0		0		0		0	0
FRO-CPT-P0041	Faro	Algarve	Cafeteria/Pastry	Small	Total ban	Total ban	2010-03-18				No		red display	Yes	Yes	Yes				NR	False											No		No	No	No	No	No	15		3		1		1		1	0	0
FRO-CPT-P0053	Faro	Algarve	Cafeteria/Pastry	Small	Total ban	Total ban	2010-03-25			36	Yes	red display	red display	Yes	Yes	Yes				NR	False											No		No	No	No	No	Yes	40		0	0		0		0		0	0
FRO-CPT-P0061	Faro	Algarve	Cafeteria/Pastry	Small	Total ban	Total ban	2010-03-16				Yes	red display	red display	Yes	Yes	NR				NR	False											No		No	No	No	No	Yes	20		0	0		0		0		0	0
FRO-CPT-P0071	Faro	Algarve	Cafeteria/Pastry	Small	Total ban	Total ban	2010-03-18				Yes	red display	red display	Yes	Yes	Yes				NR	False											No		No	No	No	No	Yes	60		0	0		0		0		0	0
FRO-CPT-P0081	Faro	Algarve	Cafeteria/Pastry	Small	Total ban	Total ban	2010-03-22				Yes	red display	None							NR	False											No		No	No	No	No	Yes	40		0	0		0		0		0	0
FRO-CPT-P0091	Faro	Algarve	Cafeteria/Pastry	Small	Smoking permission	Smoking Permission + DSA	2010-03-22				Yes	blue display	blue display				Yes	Yes	Yes	Inexistence/Off or existence/Off or Not visible	False	No visibility										No		No	No	No	No	Yes	45		0	0		0		0		0	0
FRO-CPT-P0101	Faro	Algarve	Cafeteria/Pastry	Small	Total ban	Total ban	2010-03-20				No		red display	Yes	Yes	Yes				NR	False											No		No	No	No	No	No	30		3		1		1		1	0	0
FRO-RST-G0004	Faro	Algarve	Restaurant	Large	Total ban	Total ban	06-Apr-10				Yes	red display	red display	Yes	Yes	Yes				NR	False											Yes	Outro sinal de proibição de fumar	No	No	No	No	No	116		0	0		0		0		0	0
FRO-RST-G0012	Faro	Algarve	Restaurant	Large	DSA	Smoking Permission + DSA	01-Apr-10				Yes	blue and red display	blue and red display							NR	False		Yes	Yes	Yes	No	False	True	True	False		No		No	No	No	Yes	No			0	0		0		0		0	0
FRO-RST-G0023	Faro	Algarve	Restaurant	Large	Total ban	Total ban	2010-03-18				Yes	blue and red display	red display	Yes	Yes	Yes				NR	False											No		No	No	No	No	No	130		0	0		0		0		0	0
FRO-RST-P0005	Faro	Algarve	Restaurant	Small	Total ban	Total ban	2010-03-23				Yes	red display	red display	Yes	Yes	Yes				NR	False											No		No	No	No	No	No	50		0	0		0		0		0	0
FRO-RST-P0011	Faro	Algarve	Cafeteria/Pastry	Large	Total ban	Total ban	2010-03-19				Yes	red display	red display	Yes	Yes	Yes				NR	False											No		No	No	No	No	Yes	70		0	0		0		0		0	0
FRO-RST-P0013	Faro	Algarve	Restaurant	Small	Total ban	Total ban	23-Apr-10				Yes	red display	red display	Yes	Yes	Yes				NR	False											No		No	No	No	No	No	48		0	0		0		0		0	0
FRO-RST-P0021	Faro	Algarve	Cafeteria/Pastry	Small	Total ban	Total ban	2010-03-19				Yes	red display	red display	Yes	Yes	Yes				NR	False											No		No	No	No	No	No	24		0	0		0		0		0	0
FRO-RST-P0025	Faro	Algarve	Restaurant	Small	Total ban	Total ban	23-Apr-10				No		red display	Yes	Yes	Yes				NR	False											No		No	No	No	No	No	40		3		1		1		1	0	0
FRO-RST-P0032	Faro	Algarve	Restaurant	Small	Total ban	Total ban	06-Apr-10				Yes	red display	red display	Yes	Yes	Yes				NR	False											Yes	Outro tipo de sinal de proibição de fumar	No	No	No	No	No	70		0	0		0		0		0	0
FRO-RST-P0049	Faro	Algarve	Restaurant	Small	Total ban	Total ban	27-Apr-10				Yes	red display	red display	Yes	Yes	Yes				NR	False											No		No	No	No	No	No	50		0	0		0		0		0	0
FRO-RST-P0052	Faro	Algarve	Restaurant	Small	Total ban	Total ban	06-Apr-10				Yes	red display	None							NR	False											No		No	No	No	No	No	80		0	0		0		0		0	0
FRO-RST-P0062	Faro	Algarve	Restaurant	Small	Total ban	Total ban	06-Apr-10				Yes	red display	None							NR	False											No		No	No	No	No	No	42		0	0		0		0		0	0
FRO-RST-P0071	Faro	Algarve	Restaurant	Small	Total ban	Total ban	2010-03-20				Yes	red display	red display	Yes	Yes	Yes				NR	False											No		No	No	No	No	No	16		0	0		0		0		0	0
FRO-RST-P0081	Faro	Algarve	Restaurant	Small	Total ban	Total ban	2010-03-19				No		red display	Yes	Yes	Yes				NR	False											No		No	No	No	No	No	50		3		1		1		1	0	0
FRO-RST-P0092	Faro	Algarve	Restaurant	Small	Total ban	Total ban	2010-03-31				Yes	red display	red display	Yes	Yes	Yes				NR	False											No		No	No	No	No	No	70		0	0		0		0		0	0
FRO-RST-P0102	Faro	Algarve	Restaurant	Small	Total ban	Total ban	2010-03-23				Yes	red display	red display	Yes	Yes	Yes				NR	False											No		No	No	No	No	No	48		0	0		0		0		0	0
FRO-RST-P0111	Faro	Algarve	Cafeteria/Pastry	Small	Total ban	Total ban	2010-03-16				Yes	red display	red display	Yes	Yes	NR				NR	False											No		No	No	No	No	Yes	50		0	0		0		0		0	0
FRO-RST-P0112	Faro	Algarve	Restaurant	Small	Total ban	Total ban	20-Apr-10			41	Yes	red display	red display	Yes	Yes	Yes				NR	False											No		No	No	No	No	No	41		0	0		0		0		0	0
FRO-RST-P0121	Faro	Algarve	Restaurant	Small	Smoking permission	Smoking Permission + DSA	2010-03-20				Yes	blue display	blue display				Yes	Yes	Yes	Inexistence/Off or existence/Off or Not visible	True	No visibility										Yes		Yes	Yes	Yes	Yes	Yes	30		0	0		0		0		3	3
FRO-RST-P0131	Faro	Algarve	Restaurant	Small	Total ban	Total ban	2010-03-17				Yes	red display	red display	Yes	Yes	Yes				NR	False											No		No	No	No	No	Yes	75		0	0		0		0		0	0
FRO-RST-P0145	Faro	Algarve	Restaurant	Small	Total ban	Total ban	01-Apr-10			68	Yes	red display	red display	Yes	Yes	Yes				NR	False											No		No	No	No	No	No	68		0	0		0		0		0	0
FRO-RST-P0151	Faro	Algarve	Restaurant	Small	Total ban	Total ban	2010-03-20				Yes	red display	None							NR	False											No		Yes	No	No	No	Yes	50		0	0		0		0		3	0
FRO-RST-P0161	Faro	Algarve	Restaurant	Small	Total ban	Total ban	2010-03-20			42	Yes	red display	red display	Yes	Yes	Yes				NR	False											No		No	No	No	No	No	40		0	0		0		0		0	0
FRO-RST-P0171	Faro	Algarve	Restaurant	Small	Total ban	Total ban	2010-03-17				Yes	red display	red display	Yes	Yes	NR				NR	False											No		No	No	No	No	No	70		0	0		0		0		0	0
FRO-RST-P0182	Faro	Algarve	Restaurant	Small	Total ban	Total ban	2010-03-25				Yes	red display	red display	Yes	Yes	Yes				NR	False											No		No	No	No	No	No	60		0	0		0		0		0	0
FRO-RST-P0191	Faro	Algarve	Restaurant	Large	Total ban	Total ban	2010-03-17				Yes	red display	red display	Yes	Yes	Yes				NR	False											No		No	No	No	No	Yes	65		0	0		0		0		0	0
FRO-RST-P0203	Faro	Algarve	Restaurant	Small	Total ban	Total ban	2010-03-31				Yes	red display	red display	Yes	Yes	Yes				NR	False											No		No	No	No	No	No	60		0	0		0		0		0	0
GMR-BPD-G0001	Guimarães	Norte	Disco/Bar/Pub	Small	Total ban	Total ban	09-Apr-10				Yes	red display	None							NR	False											No		No	No	No	No	No	60		0	0		0		0		0	0
GMR-BPD-G0002	Guimarães	Norte	Disco/Bar/Pub	Large	Smoking permission	Smoking Permission + DSA	25-Apr-10				Yes	blue display	None							NR	False											No		No	No	Yes	Yes	Yes	120		0	0		0		0		0	0
GMR-BPD-P0001	Guimarães	Norte	Disco/Bar/Pub	Large	Smoking permission	Smoking Permission + DSA	25-Apr-10				Yes	blue display	None							NR	False											Yes	Proibida a vanda de produtos de tabaco	No	No	Yes	Yes	No	300		0	0		0		0		0	0
GMR-BPD-P0002	Guimarães	Norte	Disco/Bar/Pub	Small			09-May-10				No		None								False											No		Yes	No	Yes	Yes	Yes	50		3		1		1		1	3	0
GMR-BPD-P0015	Guimarães	Norte	Disco/Bar/Pub	Small			25-Apr-10				No		None								False											No		No	No	Yes	No	No	20		3		1		1		1	0	0
GMR-CPT-G0001	Guimarães	Norte	Cafeteria/Pastry	Large	Total ban	Total ban	08-Apr-10				No		red display	No	Yes	Yes				NR	False											No		No	No	No	No	Yes	30		3		1		1		1	0	0
GMR-CPT-P0001	Guimarães	Norte	Cafeteria/Pastry	Small	Total ban	Total ban	08-Apr-10				Yes	red display	red display	Yes	Yes	Yes				NR	False											No		No	No	No	No	Yes	30		0	0		0		0		0	0
GMR-CPT-P0014	Guimarães	Norte	Cafeteria/Pastry	Small	Total ban	Total ban	10-Apr-10				No		red display	No	Yes	Yes				NR	False											No		No	No	No	No	Yes	30		3		1		1		1	0	0
GMR-CPT-P0026	Guimarães	Norte	Cafeteria/Pastry	Small	Smoking permission	Smoking Permission + DSA	15-Apr-10				Yes	blue display	None							NR	False											No		Yes	No	Yes	Yes	Yes	20		0	0		0		0		3	0
GMR-CPT-P0037	Guimarães	Norte	Cafeteria/Pastry	Small	Total ban	Total ban	09-Apr-10				Yes	red display	None							NR	False											No		No	No	No	No	Yes	20		0	0		0		0		0	0
GMR-CPT-P0049	Guimarães	Norte	Cafeteria/Pastry	Small	Total ban	Total ban	09-Apr-10				Yes	red display	None							NR	False											No		No	No	No	No	Yes	54		0	0		0		0		0	0
GMR-CPT-P0063	Guimarães	Norte	Cafeteria/Pastry	Small	Total ban	Total ban	22-Apr-10				Yes	red display	None							NR	False											No		No	No	No	No	No	10		0	0		0		0		0	0
GMR-CPT-P0074	Guimarães	Norte	Cafeteria/Pastry	Small			15-Apr-10				No		None								False											No		No	No	No	No	Yes	20		3		1		1		1	0	0
GMR-CPT-P0085	Guimarães	Norte	Cafeteria/Pastry	Small	Total ban	Total ban	09-Apr-10				Yes	red display	None							NR	False											No		No	No	No	No	No	20		0	0		0		0		0	0
GMR-CPT-P0097	Guimarães	Norte	Cafeteria/Pastry	Small	Total ban	Total ban	09-Apr-10				Yes	red display	red display	Yes	Yes	Yes				NR	False											Yes	Folha A4 c/ a indicação de Proibido Fumar	No	No	No	No	Yes	32		0	0		0		0		0	0
GMR-CPT-P0109	Guimarães	Norte	Cafeteria/Pastry	Small	Total ban	Total ban	08-Apr-10				No		red display	Yes	Yes	Yes				NR	False											No		No	No	No	No	Yes	32		3		1		1		1	0	0
GMR-CPT-P0121	Guimarães	Norte	Cafeteria/Pastry	Small	Total ban	Total ban	09-Apr-10				Yes	red display	red display	Yes	Yes	Yes				NR	False											No		No	No	No	No	Yes	40		0	0		0		0		0	0
GMR-CPT-P0133	Guimarães	Norte	Cafeteria/Pastry	Small	Total ban	Total ban	08-Apr-10				Yes	red display	red display	Yes	Yes	Yes				NR	False											No		No	No	No	No	Yes	56		0	0		0		0		0	0
GMR-CPT-P0145	Guimarães	Norte	Cafeteria/Pastry	Small	Total ban	Total ban	08-Apr-10				Yes	red display	red display	Yes	Yes	Yes				NR	False											No		No	No	No	No	Yes	30		0	0		0		0		0	0
GMR-CPT-P0160	Guimarães	Norte	Restaurant	Small	DSA	Smoking Permission + DSA	10-Apr-10				No		blue and red display							NR	False		Yes	No	Yes	Yes	True	False	False	False		NR		NR	NR	NR	NR	NR	40		3		1		1		1	0	0
GMR-CPT-P0161	Guimarães	Norte	Cafeteria/Pastry	Small	Total ban	Total ban	22-Apr-10				Yes	red display	red display	Yes	Yes	Yes				NR	False											No		No	No	No	No	Yes	40		0	0		0		0		0	0
GMR-CPT-P0170	Guimarães	Norte	Cafeteria/Pastry	Small	Total ban	Total ban	15-May-10				Yes	red display	None							NR	False											No		No	No	No	No	No	52		0	0		0		0		0	0
GMR-CPT-P0182	Guimarães	Norte	Cafeteria/Pastry	Small	Total ban	Total ban	05-Apr-10				Yes	red display	red display	Yes	Yes	Yes				NR	False											No		No	No	No	No	Yes	20		0	0		0		0		0	0
GMR-CPT-P0193	Guimarães	Norte	Cafeteria/Pastry	Small	Total ban	Total ban	04-Apr-10				Yes	red display	red display	Yes	Yes	Yes				NR	False											No		No	No	No	No	No	100		0	0		0		0		0	0
GMR-CPT-P0205	Guimarães	Norte	Cafeteria/Pastry	Small	Total ban	Total ban	09-Apr-10				Yes	red display	red display	Yes	Yes	Yes				NR	False											No		No	No	No	No	Yes	56		0	0		0		0		0	0
GMR-RST-G0002	Guimarães	Norte	Restaurant	Large			15-Apr-10				No		None								False											No		No	No	No	No	No	60		3		1		1		1	0	0
GMR-RST-P0003	Guimarães	Norte	Restaurant	Small	Total ban	Total ban	22-Apr-10				Yes	red display	None							NR	False											No		No	No	No	No	No	40		0	0		0		0		0	0
GMR-RST-P0013	Guimarães	Norte	Restaurant	Small	Total ban	Total ban	08-Apr-10				Yes	blue display	None							NR	False											No		No	No	No	No	Yes	20		0	0		0		0		0	0
GMR-RST-P0028	Guimarães	Norte	Restaurant	Small	Total ban	Total ban	22-Apr-10				Yes	red display	None							NR	False											No		No	No	No	No	No	60		0	0		0		0		0	0
GMR-RST-P0038	Guimarães	Norte	Restaurant	Small	Total ban	Total ban	15-Apr-10				Yes	red display	None							NR	False											No		No	No	No	No	No	30		0	0		0		0		0	0
GMR-RST-P0049	Guimarães	Norte	Restaurant	Small	Total ban	Total ban	08-Apr-10				Yes	red display	None							NR	False											No		No	No	No	No	No	60		0	0		0		0		0	0
GMR-RST-P0061	Guimarães	Norte	Restaurant	Small	Total ban	Total ban	08-Apr-10				Yes	red display	red display	Yes	Yes	Yes				NR	False											No		No	No	No	No	No	70		0	0		0		0		0	0
GMR-RST-P0074	Guimarães	Norte	Restaurant	Small	Total ban	Total ban	15-Apr-10				Yes	red display	None							NR	False											No		No	No	No	No	Yes	40		0	0		0		0		0	0
GMR-RST-P0080	Guimarães	Norte	Restaurant	Small	Total ban	Total ban	15-Apr-10				Yes	red display	None							NR	False											No		No	No	No	No	No	30		0	0		0		0		0	0
GMR-RST-P0097	Guimarães	Norte	Restaurant	Small	Total ban	Total ban	09-Apr-10				Yes	red display	None							NR	False											No		No	No	No	No	No	60		0	0		0		0		0	0
GMR-RST-P0109	Guimarães	Norte	Restaurant	Small	Total ban	Total ban	09-Apr-10				No		red display	Yes	Yes	Yes				NR	False											No		No	No	No	No	No	50		3		1		1		1	0	0
GMR-RST-P0122	Guimarães	Norte	Restaurant	Small	Total ban	Total ban	15-Apr-10				Yes	red display	None							NR	False											No		No	No	No	No	No	40		0	0		0		0		0	0
GMR-RST-P0133	Guimarães	Norte	Restaurant	Small	Total ban	Total ban	08-Apr-10				No		None							NR	False											No		No	No	No	No	No			3		1		1		1	0	0
GMR-RST-P0148	Guimarães	Norte	Restaurant	Small			22-Apr-10				No		None								False											No		No	No	No	No	No	80		3		1		1		1	0	0
GMR-RST-P0157	Guimarães	Norte	Restaurant	Small	Total ban	Total ban	09-Apr-10				Yes	red display	None							NR	False											No		No	No	No	No	No	50		0	0		0		0		0	0
GMR-RST-P0169	Guimarães	Norte	Restaurant	Small	Total ban	Total ban	22-Apr-10				Yes	blue and red display	red display	No	Yes	Yes				NR	False											No		No	No	No	No	No	60		0	1		0		0		0	0
GMR-RST-P0181	Guimarães	Norte	Restaurant	Small	Total ban	Total ban	09-Apr-10				Yes	red display	red display	Yes	Yes	Yes				NR	False											No		No	No	No	No	No	60		0	0		0		0		0	0
GMR-RST-P0193	Guimarães	Norte	Restaurant	Small	Total ban	Total ban	09-Apr-10				Yes	red display	red display	Yes	Yes	Yes				NR	False											No		No	No	No	No	No	60		0	0		0		0		0	0
GMR-RST-P0205	Guimarães	Norte	Restaurant	Small	Total ban	Total ban	09-Apr-10				Yes	red display	red display	Yes	Yes	Yes				NR	False											No		No	No	No	No	No	60		0	0		0		0		0	0
GRD-BPD-G0001	Guarda	Centro	Restaurant	Large	DSA	Smoking Permission + DSA	2010-03-17	89			Yes	blue and red display	blue and red display							NR	False		Yes	Yes	Yes	Yes	True	False	True	False	Da cozinha	No		NR	No	No	No	NR	90	1	0	0		0		0		0	0
GRD-BPD-P0003	Guarda	Centro	Disco/Bar/Pub	Small	Smoking permission	Smoking Permission + DSA	2010-03-27				Yes	blue display	blue display				Yes	Yes	Yes	Inexistence/Off or existence/Off or Not visible	True	No visibility										No		Yes	Yes	Yes	Yes	NR	40		0	0		0		0		3	3
GRD-BPD-P0005	Guarda	Centro	Disco/Bar/Pub	Small	Smoking permission	Smoking Permission + DSA	2010-03-20				Yes	blue display	blue display				Yes	Yes	Yes	Ventilation/ On	True	Yes										No		Yes	Yes	Yes	Yes	No	30		0	0		0		0		3	3
GRD-BPD-P0006	Guarda	Centro	Disco/Bar/Pub	Small	Total ban	Total ban	15-Apr-10				Yes	red display	red display	Yes	Yes	Yes				NR	False											No		No	No	No	No	No	20		0	0		0		0		0	0
GRD-BPD-P0008	Guarda	Centro	Disco/Bar/Pub	Small	Total ban	Total ban	15-Apr-10				Yes	red display	red display	Yes	Yes	Yes				NR	False											No		No	No	No	No	No	45		0	0		0		0		0	0
GRD-BPD-P0010	Guarda	Centro	Disco/Bar/Pub	Small	Smoking permission	Smoking Permission + DSA	2010-03-24				Yes	blue display	blue display				Yes	Yes	Yes	Ventilation/ On	True	Yes										No		Yes	Yes	Yes	Yes	Yes	80		0	0		0		0		3	3
GRD-BPD-P0017	Guarda	Centro	Cafeteria/Pastry	Small	Total ban	Total ban	2010-03-20	14			Yes	red display	red display	Yes	Yes	Yes				NR	False											No		No	No	No	No	No			0	0		0		0		0	0
GRD-BPD-P0019	Guarda	Centro	Restaurant	Small	Total ban	Total ban	2010-03-28				Yes	red display	red display	Yes	Yes	Yes				NR	False											No		No	No	No	No	No	40		0	0		0		0		0	0
GRD-BPD-P0020	Guarda	Centro	Disco/Bar/Pub	Large	Smoking permission	Smoking Permission + DSA	29-Apr-10			440	No		blue display				Yes	Yes	Yes	Ventilation/ On	True	Yes										No		Yes	Yes	Yes	Yes	Yes			3		1		1		1	3	3
GRD-BPD-P0021	Guarda	Centro	Restaurant	Small	Smoking permission	Smoking Permission + DSA	05-Apr-10				Yes	blue display	blue display				Yes	Yes	Yes	Ventilation/ On	True	Yes										No		Yes	Yes	Yes	Yes	Yes	70		0	0		0		0		3	3
GRD-CPT-G0001	Guarda	Centro	Cafeteria/Pastry	Large	Smoking permission	Smoking Permission + DSA	2010-03-16				Yes	blue display	blue display				Yes	Yes	Yes	Ventilation/ On	True	Yes										No		Yes	No	Yes	Yes	Yes	60		0	0		0		0		3	0
GRD-CPT-P0001	Guarda	Centro	Restaurant	Small	Total ban	Total ban	2010-03-20	70	20		Yes	red display	red display	Yes	Yes	Yes				NR	False											No		No	No	NR	No	No			0	0		0		0		0	0
GRD-CPT-P0004	Guarda	Centro	Restaurant	Large	DSA	Smoking Permission + DSA	09-Apr-10	100			Yes	blue and red display	blue and red display							NR	False		Yes	Yes	Yes	Yes	True	False	True	True		No		Yes	Yes	Yes	Yes	NR			0	0		0		0		3	3
GRD-CPT-P0005	Guarda	Centro	Cafeteria/Pastry	Small	Smoking permission	Smoking Permission + DSA	2010-03-19				Yes	blue display	blue display				Yes	Yes	Yes	Ventilation/ On	False											No		Yes	Yes	Yes	Yes	Yes	30		0	0		0		0		3	3
GRD-CPT-P0006	Guarda	Centro	Cafeteria/Pastry	Small	Total ban	Total ban	15-Apr-10				Yes	red display	red display	Yes	Yes	Yes				NR	False											No		Yes	Yes	Yes	Yes	Yes	40		0	0		0		0		3	3
GRD-CPT-P0009	Guarda	Centro	Cafeteria/Pastry	Small	Smoking permission	Smoking Permission + DSA	2010-03-17	50	30		Yes	blue display	blue display				Yes	Yes	Yes	Ventilation/ On	False	Yes										No		Yes	Yes	Yes	Yes	No			0	0		0		0		3	3
GRD-CPT-P0013	Guarda	Centro	Cafeteria/Pastry	Small	Smoking permission	Smoking Permission + DSA	2010-03-17				Yes	blue display	blue display				Yes	Yes	Yes	Ventilation/ On	True	Yes										No		Yes	Yes	Yes	Yes	Yes	30		0	0		0		0		3	3
GRD-CPT-P0017	Guarda	Centro	Restaurant	Large	DSA	Smoking Permission + DSA	2010-03-23	100			Yes	blue and red display	blue and red display							NR	False		Yes	Yes	Yes	Yes	True	False	False	False		No		Yes	Yes	Yes	Yes	Yes	90		0	0		0		0		3	3
GRD-CPT-P0018	Guarda	Centro	Cafeteria/Pastry	Small	Smoking permission	Smoking Permission + DSA	20-Apr-10				Yes	blue display	blue display				Yes	Yes	Yes	Ventilation/ On	True	Yes										No		Yes	Yes	Yes	Yes	Yes	40		0	0		0		0		3	3
GRD-CPT-P0021	Guarda	Centro	Cafeteria/Pastry	Small	Smoking permission	Smoking Permission + DSA	2010-03-19				Yes	blue display	blue display				Yes	Yes	No se percebe/No está visível	Inexistence/Off or existence/Off or Not visible	False	No visibility										No		Yes	Yes	Yes	Yes	Yes	40		0	0		0		0		3	3
GRD-CPT-P0025	Guarda	Centro	Cafeteria/Pastry	Small	Smoking permission	Smoking Permission + DSA	2010-03-19				Yes	blue display	blue display				Yes	Yes	Yes	Inexistence/Off or existence/Off or Not visible	True	No visibility	Yes	Yes	Yes	NR						No		Yes	Yes	Yes	Yes	Yes	40		0	0		0		0		3	3
GRD-CPT-P0032	Guarda	Centro	Cafeteria/Pastry	Small	Smoking permission	Smoking Permission + DSA	2010-03-24				Yes	blue display	blue display				Yes	Yes	Yes	Ventilation/ On	False	Yes										No		Yes	Yes	Yes	Yes	Yes	50		0	0		0		0		3	3
GRD-CPT-P0033	Guarda	Centro	Restaurant	Small	DSA	Smoking Permission + DSA	2010-03-24				Yes	blue and red display	blue and red display							NR	False		Yes	Yes	Yes	Yes	True	False	False	False		No		Yes	Yes	Yes	Yes	Yes	80		0	0		0		0		3	3
GRD-CPT-P0034	Guarda	Centro	Cafeteria/Pastry	Small	Smoking permission	Smoking Permission + DSA	05-Apr-10				Yes	blue display	blue display				Yes	Yes	No se percebe/No está visível	Inexistence/Off or existence/Off or Not visible	True	No visibility										No		Yes	Yes	Yes	Yes	NR	40		0	0		0		0		3	3
GRD-CPT-P0037	Guarda	Centro	Cafeteria/Pastry	Small	Smoking permission	Smoking Permission + DSA	2010-03-17				Yes	blue display	blue display				Yes	Yes	Yes	Inexistence/Off or existence/Off or Not visible	False	No visibility										Yes		Yes	Yes	Yes	Yes	Yes	40		0	0		0		0		3	3
GRD-CPT-P0041	Guarda	Centro	Cafeteria/Pastry	Small	DSA	Smoking Permission + DSA	2010-03-20				Yes	blue and red display	blue and red display							NR	False		Yes	Yes	Yes	Yes	False	False	False	False		No		No	No	No	No	No	50		0	0		0		0		0	0
GRD-CPT-P0045	Guarda	Centro	Cafeteria/Pastry	Small	Smoking permission	Smoking Permission + DSA	2010-03-20				Yes	blue display	blue display				Yes	Yes	Yes	Inexistence/Off or existence/Off or Not visible	True	No visibility										No		Yes	Yes	Yes	Yes	Yes	40		0	0		0		0		3	3
GRD-CPT-P0049	Guarda	Centro	Cafeteria/Pastry	Large	Smoking permission	Smoking Permission + DSA	2010-03-16				Yes	blue display	blue display				Yes	Yes	Yes	Ventilation/ On	True	Yes										No		Yes	Yes	Yes	Yes	Yes	70		0	0		0		0		3	3
GRD-CPT-P0053	Guarda	Centro	Disco/Bar/Pub	Small	DSA	Smoking Permission + DSA	2010-03-20				Yes	blue and red display	blue and red display							NR	False		Yes	Yes	Yes	Yes	True	False	True	True		No		Yes	Yes	Yes	Yes	NR	90		0	0		0		0		3	3
GRD-CPT-P0054	Guarda	Centro	Cafeteria/Pastry	Small	Total ban	Total ban	05-Apr-10				Yes	red display	red display	Yes	Yes	Yes				NR	False											No		No	No	No	No	No	45		0	0		0		0		0	0
GRD-RST-G0001	Guarda	Centro	Restaurant	Large	Total ban	Total ban	2010-03-17				Yes	red display	red display	Yes	Yes	Yes				NR	False											No		No	No	No	No	No	80		0	0		0		0		0	0
GRD-RST-P0001	Guarda	Centro	Restaurant	Small	Total ban	Total ban	2010-03-22				Yes	red display	red display	Yes	Yes	Yes				NR	False											No		No	No	No	No	No	40		0	0		0		0		0	0
GRD-RST-P0005	Guarda	Centro	Restaurant	Small	Total ban	Total ban	2010-03-17				Yes	red display	red display	Yes	Yes	Yes				NR	False											No		No	No	No	No	No	40		0	0		0		0		0	0
GRD-RST-P0013	Guarda	Centro	Cafeteria/Pastry	Small	Smoking permission	Smoking Permission + DSA	2010-03-23				Yes	blue display	blue display				Yes	Yes	Yes	Ventilation/ On	False	Yes										No		Yes	Yes	Yes	Yes	Yes	30		0	0		0		0		3	3
GRD-RST-P0015	Guarda	Centro	Restaurant	Small	Total ban	Total ban	2010-03-23				Yes	red display	red display	Yes	Yes	Yes				NR	False											No		No	No	No	No	No	25		0	0		0		0		0	0
GRD-RST-P0017	Guarda	Centro	Restaurant	Small	Smoking permission	Smoking Permission + DSA	2010-03-17				Yes	blue display	blue display				Yes	Yes	No se percebe/No está visível	Inexistence/Off or existence/Off or Not visible	False	No visibility										No		Yes	Yes	Yes	Yes	No	40		0	0		0		0		3	3
GRD-RST-P0022	Guarda	Centro	Restaurant	Small	Smoking permission	Smoking Permission + DSA	2010-03-23				Yes	blue display	blue display				Yes	Yes	Yes	Inexistence/Off or existence/Off or Not visible	True	No visibility										No		Yes	Yes	Yes	Yes	No	30		0	0		0		0		3	3
GRD-RST-P0025	Guarda	Centro	Restaurant	Small	Total ban	Total ban	2010-03-23				Yes	red display	red display	Yes	Yes	Yes				NR	False											No		Yes	Yes	Yes	Yes	No	40		0	0		0		0		3	3
GRD-RST-P0029	Guarda	Centro	Restaurant	Small	Total ban	Total ban	2010-03-19				Yes	red display	red display	Yes	Yes	Yes				NR	False											No		No	No	No	No	No	30		0	0		0		0		0	0
GRD-RST-P0033	Guarda	Centro	Restaurant	Small	Smoking permission	Smoking Permission + DSA	2010-03-17				Yes	blue display	blue display				Yes	Yes	Yes	Inexistence/Off or existence/Off or Not visible	False	No visibility										No		Yes	No	Yes	No	Yes	40		0	0		0		0		3	0
GRD-RST-P0037	Guarda	Centro	Restaurant	Small	Smoking permission	Smoking Permission + DSA	2010-03-19	45			Yes	blue display	blue display				Yes	Yes	Yes	Ventilation/ On	True	Yes										No		Yes	No	Yes	Yes	Yes			0	0		0		0		3	0
GRD-RST-P0041	Guarda	Centro	Restaurant	Small	Smoking permission	Smoking Permission + DSA	2010-03-24				Yes	blue display	blue display				Yes	Yes	Yes	Ventilation/ On	True	Yes										No		Yes	No	Yes	Yes	No	20		0	0		0		0		3	0
GRD-RST-P0046	Guarda	Centro	Restaurant	Small	Total ban	Total ban	2010-03-23				Yes	red display	red display	Yes	Yes	Yes				NR	False											No		No	No	No	No	No	20		0	0		0		0		0	0
GRD-RST-P0050	Guarda	Centro	Restaurant	Small	Total ban	Total ban	2010-03-19				Yes	red display	red display	Yes	Yes	Yes				NR	False											No		No	No	No	No	No	40		0	0		0		0		0	0
GRD-RST-P0053	Guarda	Centro	Restaurant	Small	Total ban	Total ban	2010-03-16				No		None							NR	False											No		No	No	No	No	No	40		3		1		1		1	0	0
GRD-RST-P0057	Guarda	Centro	Restaurant	Small	Total ban	Total ban	2010-03-20				Yes	red display	red display	Yes	Yes	Yes				NR	False											No		No	No	No	No	No	40		0	0		0		0		0	0
GRD-RST-P0061	Guarda	Centro	Restaurant	Small	Smoking permission	Smoking Permission + DSA	2010-03-19				Yes	blue display	blue display				Yes	Yes	Yes	Ventilation/ On	True	NR										No		Yes	No	Yes	Yes	Yes	40		0	0		0		0		3	0
GRD-RST-P0065	Guarda	Centro	Restaurant	Large	Smoking permission	Smoking Permission + DSA	2010-03-17				Yes	blue display	blue display				Yes	Yes	Yes	Ventilation/ On	True	Yes										No		Yes	No	Yes	Yes	Yes	90		0	0		0		0		3	0
GRD-RST-P0069	Guarda	Centro	Restaurant	Small	DSA	Smoking Permission + DSA	2010-03-24				Yes	blue and red display	blue and red display							NR	False		Yes	Yes	Yes	Yes	True	False	False	False	No, nenhuma.	No		No	No	No	No	No	40	0	0	0		0		0		0	0
GRD-RST-P0073	Guarda	Centro	Restaurant	Large	DSA	Smoking Permission + DSA	2010-03-22				Yes	blue and red display	blue and red display							NR	False		Yes	Yes	Yes	Yes	True	True	True	True		No		Yes	Yes	Yes	Yes	No	120		0	0		0		0		3	3
LLE-BPD-G0001	Loulé	Algarve	Disco/Bar/Pub	Large	Smoking permission	Smoking Permission + DSA	03-Apr-10				Yes	blue display	blue display				No	Yes	Yes	Ventilation/ On	False	Yes										No		Yes	Yes	Yes	Yes	Yes	450		0	0		0		0		3	3
LLE-BPD-P0001	Loulé	Algarve	Cafeteria/Pastry	Small	Smoking permission	Smoking Permission + DSA	2010-03-29				Yes	blue display	blue display				Yes	Yes	Yes	Ventilation/ On	False	Yes										No		Yes	Yes	Yes	Yes	Yes	50		0	0		0		0		3	3
LLE-BPD-P0002	Loulé	Algarve	Disco/Bar/Pub	Small	Total ban	Total ban	23-Apr-10				Yes	red display	red display	Yes	Yes	Yes				NR	False											No		No	No	Yes	No	Yes	30		0	0		0		0		0	0
LLE-BPD-P0019	Loulé	Algarve	Disco/Bar/Pub	Small	Smoking permission	Smoking Permission + DSA	03-Apr-10				Yes	blue display	blue display				No	Yes	Yes	Inexistence/Off or existence/Off or Not visible	True	No visibility										No		Yes	Yes	Yes	Yes	No	60		0	0		0		0		3	3
LLE-BPD-P0037	Loulé	Algarve	Disco/Bar/Pub	Small	Smoking permission	Smoking Permission + DSA	03-Apr-10	70		70	No		blue display				Yes	Yes	No	Inexistence/Off or existence/Off or Not visible	False	No visibility										No		Yes	Yes	Yes	Yes	No	80		3		1		1		1	3	3
LLE-CPT-G0001	Loulé	Algarve	Cafeteria/Pastry	Large	Total ban	Total ban	2010-03-29	80		80	Yes	red display	red display	Yes	Yes	Yes				NR	False											Yes	Outros dísticos de maiores dimensões	No	No	No	No	Yes	100		0	0		0		0		0	0
LLE-CPT-P0001	Loulé	Algarve	Cafeteria/Pastry	Small	Total ban	Total ban	2010-03-29				No		red display	Yes	Yes	Yes				NR	False											Yes	Outros dísticos de grandes dimensões	No	No	No	No	Yes	80		3		1		1		1	0	0
LLE-CPT-P0016	Loulé	Algarve	Cafeteria/Pastry	Small	Total ban	Total ban	2010-03-30	50		50	Yes	red display	red display	Yes	Yes	Yes				NR	False											No		No	No	No	No	No	50		0	0		0		0		0	0
LLE-CPT-P0033	Loulé	Algarve	Cafeteria/Pastry	Small	Total ban	Total ban	01-Apr-10	12		12	Yes	red display	red display	Yes	Yes	Yes				NR	False											No		No	No	No	No	Yes	14		0	0		0		0		0	0
LLE-CPT-P0046	Loulé	Algarve	Cafeteria/Pastry	Small	Total ban	Total ban	2010-03-29				No		None							NR	False											No		No	No	No	No	No	40		3		1		1		1	0	0
LLE-CPT-P0063	Loulé	Algarve	Cafeteria/Pastry	Small	Smoking permission	Smoking Permission + DSA	07-Apr-10				Yes	blue display	blue display				Yes	Yes	Yes	Inexistence/Off or existence/Off or Not visible	False	No										No		Yes	Yes	Yes	Yes	Yes	40		0	0		0		0		3	3
LLE-CPT-P0076	Loulé	Algarve	Cafeteria/Pastry	Small	Total ban	Total ban	2010-03-30				No		red display	Yes	Yes	Yes				NR	False											No		No	No	No	No	No	40		3		1		1		1	0	0
LLE-CPT-P0091	Loulé	Algarve	Cafeteria/Pastry	Small	Total ban	Total ban	2010-03-30				Yes	red display	red display	Yes	Yes	Yes				NR	False											Yes	Outros dísticos proibição de fumar	Yes	No	No	No	No	60		0	0		0		0		3	0
LLE-RST-G0001	Loulé	Algarve	Restaurant	Large	Total ban	Total ban	03-Apr-10				Yes	red display	red display	Yes	Yes	Yes				NR	False											No		No	No	No	No	No	160		0	0		0		0		0	0
LLE-RST-G0017	Loulé	Algarve	Restaurant	Large	Total ban	Total ban	07-Apr-10				No		red display	No	Yes	Yes				NR	False											Yes	Outros dísticos vermelhos	No	No	No	No	No	100		3		1		1		1	0	0
LLE-RST-G0032	Loulé	Algarve	Restaurant	Large	DSA	Smoking Permission + DSA	2010-03-31	220		220	Yes	blue and red display	blue and red display							NR	False		Yes	No	Yes	Yes	True	True	True	False		No		Yes	Yes	Yes	Yes	Yes	230		0	0		0		0		3	3
LLE-RST-G0046	Loulé	Algarve	Restaurant	Small	Total ban	Total ban	2010-03-31				No		red display	Yes	Yes	Yes				NR	False											No		No	No	No	No	No	64		3		1		1		1	0	0
LLE-RST-G0047	Loulé	Algarve	Restaurant	Large	Total ban	Total ban	06-Apr-10	72		72	Yes	red display	red display	Yes	Yes	Yes				NR	False											No		Yes	Yes	Yes	Yes	Yes	128		0	0		0		0		3	3
LLE-RST-G0061	Loulé	Algarve	Restaurant	Large	Total ban	Total ban	03-Apr-10				No		None							NR	False											No		No	No	No	No	No	90		3		1		1		1	0	0
LLE-RST-P0001	Loulé	Algarve	Restaurant	Small	Total ban	Total ban	2010-03-29				Yes	red display	red display	Yes	Yes	Yes				NR	False											No		No	No	No	No	No	40		0	0		0		0		0	0
LLE-RST-P0017	Loulé	Algarve	Restaurant	Small			06-Apr-10				No		None								False											No		No	No	No	No	No	60		3		1		1		1	0	0
LLE-RST-P0034	Loulé	Algarve	Restaurant	Small	Total ban	Total ban	01-Apr-10				Yes	red display	None							NR	False											Yes	1 autocolante c/ sinalética "Proibido Fumar"	No	No	No	No	No	90		0	0		0		0		0	0
LLE-RST-P0047	Loulé	Algarve	Restaurant	Small	Total ban	Total ban	07-Apr-10				Yes	red display	red display	Yes	Yes	Yes				NR	False											No		No	No	No	No	No	70		0	0		0		0		0	0
LLE-RST-P0061	Loulé	Algarve	Restaurant	Small	Total ban	Total ban	06-Apr-10				Yes	red display	red display	Yes	Yes	Yes				NR	False											No		No	No	No	No	No	80		0	0		0		0		0	0
LLE-RST-P0076	Loulé	Algarve	Restaurant	Small	Total ban	Total ban	2010-03-31				No		red display	Yes	Yes	Yes				NR	False											No		Yes	No	Yes	Yes	Yes	30		3		1		1		1	3	0
LLE-RST-P0092	Loulé	Algarve	Restaurant	Small	Total ban	Total ban	01-Apr-10				Yes	red display	red display	Yes	Yes	Yes				NR	False											No		No	No	No	No	No	30		0	0		0		0		0	0
LLE-RST-P0107	Loulé	Algarve	Restaurant	Small	Total ban	Total ban	2010-03-31				Yes	red display	red display	Yes	Yes	Yes				NR	False											Yes	Outros dísticos Proibição Fumar	No	No	No	No	No	60		0	0		0		0		0	0
LLE-RST-P0121	Loulé	Algarve	Disco/Bar/Pub	Small	Smoking permission	Smoking Permission + DSA	2010-03-30				Yes	blue display	blue display				Yes	Yes	Yes	Inexistence/Off or existence/Off or Not visible	True	No										No		Yes	Yes	Yes	Yes	Yes	40		0	0		0		0		3	3
LLE-RST-P0122	Loulé	Algarve	Restaurant	Small	Total ban	Total ban	23-Apr-10				Yes	blue and red display	red display	Yes	Yes	Yes				NR	False											Yes	Outros dísticos Proibição Fumar	No	No	Yes	No	Yes	90		0	0		0		0		0	0
LLE-RST-P0136	Loulé	Algarve	Restaurant	Small	Total ban	Total ban	2010-03-31				Yes	red display	red display	Yes	Yes	Yes				NR	False											No		No	No	No	No	Yes	25		0	0		0		0		0	0
LLE-RST-P0151	Loulé	Algarve	Restaurant	Small	Total ban	Total ban	2010-03-31				Yes	red display	red display	Yes	Yes	Yes				NR	False											Yes	Autocolante na máquina tabaco	No	No	Yes	No	Yes	70		0	0		0		0		0	0
LLE-RST-P0171	Loulé	Algarve	Restaurant	Small	Total ban	Total ban	09-Apr-10				Yes	red display	red display	Yes	Yes	Yes				NR	False											No		No	No	No	No	No	80		0	0		0		0		0	0
LLE-RST-P0183	Loulé	Algarve	Restaurant	Small	Total ban	Total ban	06-Apr-10				Yes	red display	None							NR	False											No		No	No	No	No	No	40		0	0		0		0		0	0
LLE-RST-P0196	Loulé	Algarve	Restaurant	Small	Total ban	Total ban	2010-03-29	50		50	Yes	red display	None							NR	False											No		No	No	No	No	No	60		0	0		0		0		0	0
LLE-RST-P0211	Loulé	Algarve	Restaurant	Small	Total ban	Total ban	2010-03-31	60		60	Yes	red display	red display	Yes	Yes	Yes				NR	False											Yes	Outros dísticos	No	No	No	No	No	66		0	0		0		0		0	0
LLE-RST-P0226	Loulé	Algarve	Restaurant	Small	Total ban	Total ban	2010-03-30	42		42	Yes	red display	None							NR	False											Yes	Outras sinaléticas na parede	No	No	No	No	No	46		0	0		0		0		0	0
LLE-RST-P0244	Loulé	Algarve	Restaurant	Small	Total ban	Total ban	07-Apr-10				Yes	red display	None							NR	False											No		No	No	No	No	No	100		0	0		0		0		0	0
LLE-RST-P0256	Loulé	Algarve	Restaurant	Small	Total ban	Total ban	06-Apr-10				No		red display	Yes	Yes	Yes				NR	False											No		No	No	No	No	Yes	60		3		1		1		1	0	0
LLE-RST-P0271	Loulé	Algarve	Restaurant	Small	Total ban	Total ban	2010-03-29				Yes	blue and red display	None							NR	False											No		No	No	No	No	No	50		0	0		0		0		0	0
LLE-RST-P0286	Loulé	Algarve	Restaurant	Small	Total ban	Total ban	2010-03-31				Yes	red display	red display	Yes	Yes	Yes				NR	False											Yes	Outros dísticos afixados tamanho maior	No	No	Yes	No	No	70		0	0		0		0		0	0
LLE-RST-P0301	Loulé	Algarve	Restaurant	Small	Total ban	Total ban	06-Apr-10				Yes	red display	red display	Yes	Yes	Yes				NR	False											No		No	No	No	No	No	65		0	0		0		0		0	0
LLE-RST-P0316	Loulé	Algarve	Restaurant	Small	Total ban	Total ban	06-Apr-10				Yes	red display	red display	Yes	Yes	Yes				NR	False											No		No	No	No	No	No	70		0	0		0		0		0	0
LLE-RST-P0332	Loulé	Algarve	Restaurant	Small	Total ban	Total ban	03-Apr-10				Yes	red display	red display	Yes	Yes	Yes				NR	False											No		No	No	No	No	No	60		0	0		0		0		0	0
LLE-RST-P0346	Loulé	Algarve	Restaurant	Small	Total ban	Total ban	2010-03-29	41		41	Yes	red display	red display	Yes	Yes	Yes				NR	False											No		No	No	No	No	No	50		0	0		0		0		0	0
LRA-BPD-G0001	Leiria	Centro	Disco/Bar/Pub	Large	DSA	Smoking Permission + DSA	2010-03-20				No		blue and red display							NR	False		Yes	Yes	Yes	Yes	True	False	True	True		No		Yes	Yes	Yes	Yes	Yes	500		3		1		1		1	3	3
LRA-BPD-P0003	Leiria	Centro	Disco/Bar/Pub	Small	DSA	Smoking Permission + DSA	01-Apr-10				Yes	red display	blue and red display	No	Yes	Yes	No	Yes	Yes	Inexistence/Off or existence/Off or Not visible	False	No					False	False	False	False		No		Yes	Yes	Yes	Yes	No	80		0	1		0		0		3	3
LRA-BPD-P0013	Leiria	Centro	Disco/Bar/Pub	Small	Smoking permission	Smoking Permission + DSA	2010-03-17				Yes	blue display	blue display				No	Yes	Yes	Inexistence/Off or existence/Off or Not visible	False	No visibility										No		Yes	Yes	Yes	Yes	NR	80		0	0		0		0		3	3
LRA-BPD-P0026	Leiria	Centro	Disco/Bar/Pub	Small	DSA	Smoking Permission + DSA	2010-03-26				Yes	blue and red display	None	Yes	Yes	Yes	Yes	Yes	No se percebe/No está visível	Inexistence/Off or existence/Off or Not visible	False	No visibility					False	False	False	False		No		No	No	No	No	NR	72		0	0		0		0		0	0
LRA-CPT-G0002	Leiria	Centro	Cafeteria/Pastry	Large	Total ban	Total ban	2010-03-25				Yes	red display	None	Yes	Yes	Yes				NR	False											No		No	No	No	No	No	160		0	0		0		0		0	0
LRA-CPT-P0001	Leiria	Centro	Cafeteria/Pastry	Small	DSA	Smoking Permission + DSA	2010-03-23	88			Yes	blue and red display	blue and red display	No	NR	NR				NR	False		Yes	No	Yes	Yes	True	False	False	False		No		No	No	No	No	Yes	98		0	1		0		0		0	0
LRA-CPT-P0012	Leiria	Centro	Cafeteria/Pastry	Large	Smoking permission	Smoking Permission + DSA	2010-03-20				Yes	blue display	blue display				Yes	Yes	No se percebe/No está visível	Inexistence/Off or existence/Off or Not visible	False	No										No		Yes	Yes	Yes	Yes	Yes	150		0	0		0		0		3	3
LRA-CPT-P0013	Leiria	Centro	Cafeteria/Pastry	Small	Total ban	Total ban	14-Apr-10				Yes	red display	red display	No	Yes	Yes				NR	False											Yes	Símbolo redondo com um cigarro e sinal proibido	No	No	Yes	No	Yes	70		0	1		0		0		0	0
LRA-CPT-P0023	Leiria	Centro	Cafeteria/Pastry	Small	Smoking permission	Smoking Permission + DSA	2010-03-16				Yes	blue display	blue display				Yes	Yes	Yes	Inexistence/Off or existence/Off or Not visible	False	No										No		Yes	Yes	Yes	Yes	Yes	71		0	0		0		0		3	3
LRA-CPT-P0036	Leiria	Centro	Cafeteria/Pastry	Small	Smoking permission	Smoking Permission + DSA	2010-03-26				Yes	blue display	None				Yes	Yes	Yes	Inexistence/Off or existence/Off or Not visible	True	No										No		Yes	Yes	Yes	Yes	No	30		0	0		0		0		3	3
LRA-CPT-P0045	Leiria	Centro	Cafeteria/Pastry	Small	Total ban	Total ban	2010-03-18				Yes	red display	None	Yes	Yes	Yes				NR	False											No		No	No	Yes	No	Yes	60		0	0		0		0		0	0
LRA-CPT-P0056	Leiria	Centro	Cafeteria/Pastry	Small	Total ban	Total ban	2010-03-20				Yes	red display	red display	Yes	Yes	Yes				NR	False											No		No	No	No	No	No	60		0	0		0		0		0	0
LRA-CPT-P0068	Leiria	Centro	Cafeteria/Pastry	Small	Total ban	Total ban	2010-03-24				Yes	blue and red display	red display	Yes	Yes	Yes				NR	False											No		No	No	No	No	Yes	50		0	0		0		0		0	0
LRA-CPT-P0078	Leiria	Centro	Cafeteria/Pastry	Small	Total ban	Total ban	2010-03-20				Yes	red display	red display	Yes	Yes	Yes				NR	False											No		No	No	No	No	Yes	70		0	0		0		0		0	0
LRA-CPT-P0089	Leiria	Centro	Cafeteria/Pastry	Small	Total ban	Total ban	2010-03-18				Yes	red display	red display	Yes	Yes	Yes				NR	False											No		No	No	No	No	Yes	50		0	0		0		0		0	0
LRA-CPT-P0101	Leiria	Centro	Cafeteria/Pastry	Large	DSA	Smoking Permission + DSA	2010-03-25				No		blue and red display							NR	False		Yes	Yes	Yes	Yes	True	False	False	False		No		Yes	Yes	Yes	Yes	Yes	140		3		1		1		1	3	3
LRA-CPT-P0105	Leiria	Centro	Cafeteria/Pastry	Small	Smoking permission	Smoking Permission + DSA	14-Apr-10				Yes	blue display	None				Yes	Yes	Yes	Inexistence/Off or existence/Off or Not visible	False	No										No		Yes	Yes	Yes	Yes	Yes	80		0	0		0		0		3	3
LRA-CPT-P0111	Leiria	Centro	Cafeteria/Pastry	Small	Total ban	Total ban	2010-03-18				Yes	red display	None	Yes	NR	NR				NR	False											No		No	No	No	No	Yes	56		0	0		0		0		0	0
LRA-CPT-P0122	Leiria	Centro	Cafeteria/Pastry	Small	Total ban	Total ban	2010-03-16				Yes	red display	None	Yes	Yes	Yes				NR	False											No		No	No	No	No	No	56		0	0		0		0		0	0
LRA-CPT-P0133	Leiria	Centro	Restaurant	Small	Total ban	Total ban	2010-03-17				Yes	red display	red display	Yes	Yes	Yes				NR	False											No		No	No	No	No	Yes	80		0	0		0		0		0	0
LRA-CPT-P0144	Leiria	Centro	Cafeteria/Pastry	Small	DSA	Smoking Permission + DSA	2010-03-23				Yes	blue and red display	blue and red display							NR	False		Yes	Yes	Yes	Yes	True	False	False	False		Yes	Autocolantes redondos	Yes	No	No	No	Yes	80		0	0		0		0		3	0
LRA-CPT-P0155	Leiria	Centro	Cafeteria/Pastry	Small	Total ban	Total ban	2010-03-18				Yes	red display	red display	No	NR	NR				NR	False											No		No	No	No	No	Yes	120		0	1		0		0		0	0
LRA-CPT-P0167	Leiria	Centro	Cafeteria/Pastry	Small	DSA	Smoking Permission + DSA	2010-03-24				Yes	blue and red display	blue and red display							NR	False		Yes	Yes	Yes	Yes	True	False	False	False		No		Yes	Yes	Yes	Yes	Yes	80		0	0		0		0		3	3
LRA-CPT-P0177	Leiria	Centro	Cafeteria/Pastry	Small	DSA	Smoking Permission + DSA	2010-03-20				Yes	blue and red display	blue and red display	Yes	Yes	Yes	Yes	Yes	No se percebe/No está visível	Inexistence/Off or existence/Off or Not visible	False	No visibility					False	False	False	False		No		No	No	Yes	Yes	Yes	100		0	0		0		0		0	0
LRA-RST-G0001	Leiria	Centro	Restaurant	Small	Total ban	Total ban	2010-03-17				No		None							NR	False											No	Símbolos metálicos proibido fumar, no interior	No	No	No	No	No	120		3		1		1		1	0	0
LRA-RST-G0004	Leiria	Centro	Restaurant	Large	DSA	Smoking Permission + DSA	16-Apr-10				Yes	red display	blue and red display							NR	False		Yes	Yes	Yes	Yes	True	False	False	False		No		No	No	No	No	No	200		0	0		0		0		0	0
LRA-RST-P0001	Leiria	Centro	Restaurant	Small	Total ban	Total ban	2010-03-18				No		red display	Yes	Yes	Yes				NR	False											No		No	No	No	No	No	100		3		1		1		1	0	0
LRA-RST-P0013	Leiria	Centro	Restaurant	Small	Total ban	Total ban	2010-03-24				Yes	blue and red display	red display	Yes	Yes	Yes				NR	False											No		No	No	No	No	Yes	70		0	0		0		0		0	0
LRA-RST-P0023	Leiria	Centro	Restaurant	Small	Total ban	Total ban	2010-03-16				Yes	red display	red display	Yes	Yes	Yes				NR	False											No		No	No	No	NR	No	40		0	0		0		0		0	0
LRA-RST-P0036	Leiria	Centro	Restaurant	Small	Total ban	Total ban	2010-03-26				Yes	red display	None	Yes	Yes	Yes				NR	False											No		No	No	No	No	No	120		0	0		0		0		0	0
LRA-RST-P0045	Leiria	Centro	Restaurant	Small	Total ban	Total ban	2010-03-17				Yes	red display	None	Yes	Yes	Yes				NR	False											No		No	No	No	No	No	58		0	0		0		0		0	0
LRA-RST-P0056	Leiria	Centro	Restaurant	Small	Total ban	Total ban	2010-03-16	16		16	No		red display	Yes	Yes	Yes				NR	False											No		No	No	No	No	No	16		3		1		1		1	0	0
LRA-RST-P0067	Leiria	Centro	Restaurant	Small	Smoking permission	Smoking Permission + DSA	2010-03-16				No		blue display				Yes	Yes	No se percebe/No está visível	Inexistence/Off or existence/Off or Not visible	False	No visibility										No		No	Yes	Yes	Yes	No	25		3		1		1		1	0	3
LRA-RST-P0078	Leiria	Centro	Restaurant	Small	Total ban	Total ban	2010-03-16	16			No		red display	Yes	Yes	Yes				NR	False											No		No	No	Yes	No	No	50		3		1		1		1	0	0
LRA-RST-P0089	Leiria	Centro	Restaurant	Small	Total ban	Total ban	2010-03-18				Yes	red display	red display	No	Yes	Yes				NR	False											No		No	No	No	No	Yes	70		0	1		0		0		0	0
LRA-RST-P0100	Leiria	Centro	Restaurant	Small	Total ban	Total ban	2010-03-18				No		red display	Yes	Yes	Yes				NR	False											No		No	No	Yes	No	NR	30		3		1		1		1	0	0
LRA-RST-P0112	Leiria	Centro	Restaurant	Small	Total ban	Total ban	2010-03-26				Yes	red display	red display	Yes	Yes	Yes				NR	False											No		No	No	No	No	Yes	60		0	0		0		0		0	0
LRA-RST-P0122	Leiria	Centro	Restaurant	Small	DSA	Smoking Permission + DSA	2010-03-23				Yes	blue and red display	blue and red display	Yes	Yes	Yes				NR	False		Yes	Yes	Yes	Yes	True	False	False	False		Yes	Outro autocolante rectangular, fundo branco, símbolo redondo	No	No	No	No	No	100		0	0		0		0		0	0
LRA-RST-P0133	Leiria	Centro	Restaurant	Large	DSA	Smoking Permission + DSA	2010-03-23				Yes	blue display	blue and red display	No	NR	NR				NR	False		Yes	No	Yes	Yes	True	False	False	False		No		Yes	Yes	Yes	Yes	Yes	160		0	1		0		0		3	3
LRA-RST-P0135	Leiria	Centro	Restaurant	Small	Total ban	Total ban	16-Apr-10				Yes	red display	red display	Yes	Yes	Yes				NR	False											No		No	No	No	No	No	70		0	0		0		0		0	0
LRA-RST-P0144	Leiria	Centro	Restaurant	Small	Total ban	Total ban	2010-03-18	34			Yes	red display	red display	Yes	Yes	Yes				NR	False											No		No	No	No	No	No	34		0	0		0		0		0	0
LRA-RST-P0155	Leiria	Centro	Restaurant	Large	Total ban	Total ban	2010-03-18				Yes	red display	red display	Yes	Yes	Yes				NR	False											No		No	No	Yes	No	No	156		0	0		0		0		0	0
LRA-RST-P0157	Leiria	Centro	Restaurant	Small	Total ban	Total ban	16-Apr-10				Yes	red display	red display	Yes	Yes	Yes				NR	False											No		No	No	No	No	No	40		0	0		0		0		0	0
LRA-RST-P0166	Leiria	Centro	Restaurant	Small	Total ban	Total ban	2010-03-17	100		100	Yes	blue and red display	red display	Yes	Yes	Yes				NR	False											No		No	No	No	No	No	100		0	0		0		0		0	0
LRA-RST-P0177	Leiria	Centro	Restaurant	Small	Total ban	Total ban	2010-03-17	55		55	Yes	red display	None	Yes	Yes	Yes				NR	False											No		No	No	No	No	No	55		0	0		0		0		0	0
LSB-BPD-G0001	Lisboa	Lisboa	Restaurant	Large	DSA	Smoking Permission + DSA	2010-03-24			457	Yes	blue and red display	blue and red display							NR	False		Yes	No	No	Yes	True	False	False	False		No		NR	NR	NR	NR	No			0	0		0		0		0	0
LSB-BPD-G0002	Lisboa	Lisboa	Disco/Bar/Pub	Large	DSA	Smoking Permission + DSA	10-Apr-10				No		blue and red display							NR	False		Yes	Yes	Yes	Yes	False	True	False	False		No		Yes	Yes	No	Yes	No	1000		3		1		1		1	3	3
LSB-BPD-P0002	Lisboa	Lisboa	Disco/Bar/Pub	Small	Smoking permission	Smoking Permission + DSA	23-Apr-10				Yes	blue display	blue display				Yes	Yes	Yes	Ventilation/ On	True	Yes										No		Yes	Yes	No	Yes	No	45		0	0		0		0		3	3
LSB-BPD-P0100	Lisboa	Lisboa	Disco/Bar/Pub	Large	Total ban	Total ban	2010-03-27				Yes	red display	red display	NR	NR	NR				NR	False											No		No	No	No	No	No	24		0	0		0		0		0	0
LSB-BPD-P0198	Lisboa	Lisboa	Disco/Bar/Pub	Small	Total ban	Total ban	10-Apr-10			16	No		None							NR	False											No		Yes	Yes	Yes	Yes	Yes	8		3		1		1		1	3	3
LSB-CPT-G0001	Lisboa	Lisboa	Cafeteria/Pastry	Large	Total ban	Total ban	2010-03-20			250	Yes	red display	red display	NR	NR	NR				NR	False											No		No	No	No	No	No	242		0	0		0		0		0	0
LSB-CPT-P0001	Lisboa	Lisboa	Cafeteria/Pastry	Small	Total ban	Total ban	2010-03-27				Yes	red display	None							NR	False											No		No	No	No	No	No	10		0	0		0		0		0	0
LSB-CPT-P0099	Lisboa	Lisboa	Cafeteria/Pastry	Small	Total ban	Total ban	2010-03-27				Yes	red display	red display	Yes	Yes	Yes				NR	False											No		No	No	No	No	Yes	24		0	0		0		0		0	0
LSB-CPT-P0198	Lisboa	Lisboa	Cafeteria/Pastry	Small	Total ban	Total ban	03-May-10				No		None							NR	False											Yes	Uns símbolos que indicam é proibido fumar	No	No	No	No	No	18		3		1		1		1	0	0
LSB-CPT-P0295	Lisboa	Lisboa	Cafeteria/Pastry	Small	Total ban	Total ban	29-Apr-10				Yes	red display	red display	NR	NR	NR				NR	False											No		No	No	No	No	No	16		0	0		0		0		0	0
LSB-CPT-P0393	Lisboa	Lisboa	Cafeteria/Pastry	Small	Total ban	Total ban	2010-03-17				Yes	red display	red display	Yes	Yes	Yes				NR	False											No		No	No	No	No	Yes	24		0	0		0		0		0	0
LSB-CPT-P0491	Lisboa	Lisboa	Cafeteria/Pastry	Small	Total ban	Total ban	2010-03-17				Yes	red display	red display	Yes	Yes	Yes				NR	False											No		No	No	No	No	No	26		0	0		0		0		0	0
LSB-CPT-P0592	Lisboa	Lisboa	Cafeteria/Pastry	Small	Total ban	Total ban	04-May-10				No		None							NR	False											No		No	No	No	No	No	42		3		1		1		1	0	0
LSB-CPT-P0687	Lisboa	Lisboa	Cafeteria/Pastry	Small	Total ban	Total ban	2010-03-14			20	Yes	red display	red display	NR	NR	NR				NR	False											No		No	No	No	No	No	14		0	0		0		0		0	0
LSB-CPT-P0785	Lisboa	Lisboa	Cafeteria/Pastry	Small	Total ban	Total ban	2010-03-16			28	Yes	red display	red display	Yes	Yes	Yes				NR	False											No		No	No	No	No	No	28		0	0		0		0		0	0
LSB-CPT-P0883	Lisboa	Lisboa	Cafeteria/Pastry	Small	Total ban	Total ban	2010-03-18			36	Yes	red display	None	Yes	Yes	Yes				NR	False											No		No	No	No	No	Yes	32		0	0		0		0		0	0
LSB-RST-G0003	Lisboa	Lisboa	Restaurant	Large	Total ban	Total ban	2010-03-16			212	Yes	red display	red display	Yes	Yes	Yes				NR	False											NR		No	No	No	No	No	200		0	0		0		0		0	0
LSB-RST-G0104	Lisboa	Lisboa	Restaurant	Large	Total ban	Total ban	2010-03-20			75	Yes	red display	red display	NR	NR	NR				NR	False											No		No	No	No	No	No	63		0	0		0		0		0	0
LSB-RST-G0211	Lisboa	Lisboa	Restaurant	Large	DSA	Smoking Permission + DSA	30-Apr-10			82	Yes	blue and red display	blue and red display							NR	False		Yes	Yes	Yes	Yes	True	False	False	False		No		Yes	No	No	Yes	No			0	0		0		0		3	0
LSB-RST-G0310	Lisboa	Lisboa	Restaurant	Large	Total ban	Total ban	12-Apr-10			77	Yes	red display	red display	Yes	Yes	Yes				NR	False											No		No	No	No	No	Yes	70		0	0		0		0		0	0
LSB-RST-G0415	Lisboa	Lisboa	Restaurant	Large	Total ban	Total ban	15-Apr-10				Yes	red display	red display	Yes	Yes	Yes				NR	False											No		No	No	No	No	NR	150		0	0		0		0		0	0
LSB-RST-P0006	Lisboa	Lisboa	Restaurant	Small	Total ban	Total ban	05-May-10				Yes	red display	red display	Yes	Yes	Yes				NR	False											No		No	No	No	No	Yes	40		0	0		0		0		0	0
LSB-RST-P0106	Lisboa	Lisboa	Restaurant	Small	Total ban	Total ban	26-Apr-10				Yes	red display	None							NR	False											No		No	No	No	No	No	12		0	0		0		0		0	0
LSB-RST-P0213	Lisboa	Lisboa	Restaurant	Small	Total ban	Total ban	23-Apr-10				Yes	red display	red display	Yes	Yes	Yes				NR	False											Yes		No	No	No	No	No	30		0	0		0		0		0	0
LSB-RST-P0307	Lisboa	Lisboa	Restaurant	Small	Total ban	Total ban	23-Apr-10				No		red display	Yes	Yes	Yes				NR	False											No		No	No	No	No	No	34		3		1		1		1	0	0
LSB-RST-P0409	Lisboa	Lisboa	Restaurant	Small	Total ban	Total ban	2010-03-18				Yes	red display	red display	Yes	Yes	Yes				NR	False											No		No	No	No	No	No	48		0	0		0		0		0	0
LSB-RST-P0511	Lisboa	Lisboa	Restaurant	Small	Total ban	Total ban	15-Apr-10				Yes	red display	red display	Yes	Yes	Yes				NR	False											No		No	No	No	No	No	20		0	0		0		0		0	0
LSB-RST-P0613	Lisboa	Lisboa	Restaurant	Small	Total ban	Total ban	2010-03-20				Yes	red display	red display	NR	NR	NR				NR	False											No		No	No	No	No	No	26		0	0		0		0		0	0
LSB-RST-P0715	Lisboa	Lisboa	Restaurant	Small	Total ban	Total ban	20-Apr-10				No		red display	Yes	Yes	Yes				NR	False											No		No	No	No	No	No	42		3		1		1		1	0	0
LSB-RST-P0817	Lisboa	Lisboa	Restaurant	Small	Total ban	Total ban	22-Apr-10				Yes	red display	red display	Yes	Yes	Yes				NR	False											No		No	No	No	No	No	22		0	0		0		0		0	0
LSB-RST-P0919	Lisboa	Lisboa	Restaurant	Small	Total ban	Total ban	2010-03-17			29	Yes	red display	red display	Yes	Yes	Yes				NR	False											No		No	No	No	No	Yes	24		0	0		0		0		0	0
LSB-RST-P1021	Lisboa	Lisboa	Restaurant	Small	DSA	Smoking Permission + DSA	2010-03-20			90	No		blue and red display							NR	False		Yes	Yes	Yes	Yes	True	False	False	False		No		NR	NR	NR	NR	NR	64		3		1		1		1	0	0
LSB-RST-P1125	Lisboa	Lisboa	Restaurant	Small	Total ban	Total ban	10-Apr-10			42	Yes	red display	red display	Yes	Yes	Yes				NR	False											No		No	No	No	No	No	42		0	0		0		0		0	0
LSB-RST-P1225	Lisboa	Lisboa	Restaurant	Small	Total ban	Total ban	2010-03-18				Yes	red display	red display	Yes	Yes	Yes				NR	False											No		No	No	No	No	Yes	46		0	0		0		0		0	0
LSB-RST-P1327	Lisboa	Lisboa	Restaurant	Small	Total ban	Total ban	2010-03-27				No		red display	Yes	Yes	Yes				NR	False											No		No	No	No	No	No	30		3		1		1		1	0	0
LSB-RST-P1429	Lisboa	Lisboa	Restaurant	Small	Total ban	Total ban	2010-03-16				Yes	red display	red display	Yes	Yes	Yes				NR	False											No		No	No	No	No	No	4		0	0		0		0		0	0
LSB-RST-P1533	Lisboa	Lisboa	Restaurant	Small	Total ban	Total ban	2010-03-24				No		None							NR	False											No		No	No	No	No	Yes	22		3		1		1		1	0	0
LSB-RST-P1633	Lisboa	Lisboa	Restaurant	Small	Total ban	Total ban	2010-03-16			50	No		None							NR	False											No		No	No	No	No	Yes	46		3		1		1		1	0	0
LSB-RST-P1737	Lisboa	Lisboa	Restaurant	Small	Total ban	Total ban	2010-03-31			50	No		red display	NR	NR	NR				NR	False											No		No	No	No	No	No	32		3		1		1		1	0	0
LSB-RST-P1837	Lisboa	Lisboa	Restaurant	Small	Total ban	Total ban	2010-03-24			48	No		red display	NR	NR	NR				NR	False											No		No	No	No	No	No	42		3		1		1		1	0	0
LSB-RST-P1939	Lisboa	Lisboa	Restaurant	Small	Total ban	Total ban	2010-03-18				Yes	red display	red display	NR	NR	NR				NR	False											Yes	Um autocolante com o sinal é proibido fumar	No	No	No	No	No	24		0	0		0		0		0	0
LSB-RST-P2044	Lisboa	Lisboa	Restaurant	Small	Total ban	Total ban	04-May-10				Yes	red display	red display	Yes	Yes	Yes				NR	False											No		No	No	No	No	No	60		0	0		0		0		0	0
OHS-BPD-P0001	Oliveira do Hospital	Centro	Disco/Bar/Pub	Small			11-Feb-11				No		None								False											No		Yes	Yes	Yes	Yes	Yes	10		3		1		1		1	3	3
OHS-CPT-G0001	Oliveira do Hospital	Centro	Cafeteria/Pastry	Small	Total ban	Total ban	2011-03-23				No		None							NR	False											No		No	No	No	No	No	50		3		1		1		1	0	0
OHS-CPT-P0002	Oliveira do Hospital	Centro	Cafeteria/Pastry	Small	Total ban	Total ban	2011-03-09				No		red display	No	Yes	Yes				NR	False											Yes	Proibida a venda a menores	No	No	No	No	Yes	30		3		1		1		1	0	0
OHS-CPT-P0003	Oliveira do Hospital	Centro	Cafeteria/Pastry	Small	Total ban	Total ban	2011-03-23				Yes	red display	red display	Yes	Yes	Yes				NR	False											No		No	No	No	No	No	20		0	0		0		0		0	0
OHS-CPT-P0004	Oliveira do Hospital	Centro	Cafeteria/Pastry	Small	Total ban	Total ban	04-Feb-11				Yes	red display	red display	Yes	Yes	Yes				NR	False											No		No	No	No	No	No	30		0	0		0		0		0	0
OHS-CPT-P0005	Oliveira do Hospital	Centro	Cafeteria/Pastry	Small	Total ban	Total ban	11-Feb-11				Yes	red display	red display	Yes	Yes	Yes				NR	False											No		No	No	No	No	No	15		0	0		0		0		0	0
OHS-CPT-P0006	Oliveira do Hospital	Centro	Cafeteria/Pastry	Small	Total ban	Total ban	2011-03-23				Yes	red display	red display	Yes	Yes	Yes				NR	False											No		No	No	No	No	Yes	20		0	0		0		0		0	0
OHS-CPT-P0008	Oliveira do Hospital	Centro	Cafeteria/Pastry	Small	Smoking permission	Smoking Permission + DSA	11-Feb-11				Yes	blue display	blue display				Yes	Yes	Yes	Inexistence/Off or existence/Off or Not visible	False	No visibility										No		Yes	No	No	Yes	Yes	30		0	0		0		0		3	0
OHS-CPT-P0010	Oliveira do Hospital	Centro	Cafeteria/Pastry	Small	Total ban	Total ban	04-Feb-11			80	Yes	red display	red display	Yes	Yes	Yes				NR	False											No		No	No	No	No	No	60		0	0		0		0		0	0
OHS-CPT-P0011	Oliveira do Hospital	Centro	Disco/Bar/Pub	Small	Smoking permission	Smoking Permission + DSA	11-Feb-11				Yes	blue display	blue display				Yes	Yes	Yes	Inexistence/Off or existence/Off or Not visible	True	No visibility										No		No	No	No	No	Yes	50		0	0		0		0		0	0
OHS-CPT-P0012	Oliveira do Hospital	Centro	Cafeteria/Pastry	Small	DSA	Smoking Permission + DSA	11-Feb-11				Yes	blue and red display	blue and red display							NR	False		Yes	No	Yes	Yes	True	False	False	False		NR		NR	NR	NR	NR	NR	50		0	0		0		0		0	0
OHS-CPT-P0013	Oliveira do Hospital	Centro	Cafeteria/Pastry	Small	Total ban	Total ban	2011-03-23				Yes	red display	red display	No	Yes	Yes				NR	False											No		No	No	No	No	No	20		0	1		0		0		0	0
OHS-CPT-P0014	Oliveira do Hospital	Centro	Cafeteria/Pastry	Small	Total ban	Total ban	2011-03-23				No		red display	No	Yes	Yes				NR	False											No		No	No	No	No	No	20		3		1		1		1	0	0
OHS-CPT-P0015	Oliveira do Hospital	Centro	Cafeteria/Pastry	Small	Total ban	Total ban	2011-03-23				Yes	red display	red display	No	Yes	Yes				NR	False											No		No	No	No	No	No	40		0	1		0		0		0	0
OHS-CPT-P0016	Oliveira do Hospital	Centro	Cafeteria/Pastry	Small	Total ban	Total ban	2011-03-23				Yes	red display	red display	Yes	Yes	Yes				NR	False											No		No	No	No	No	Yes	25		0	0		0		0		0	0
OHS-CPT-P0017	Oliveira do Hospital	Centro	Cafeteria/Pastry	Small	Total ban	Total ban	2011-03-09				No		red display	No	Yes	Yes				NR	False											No		No	No	No	No	No	50		3		1		1		1	0	0
OHS-CPT-P0018	Oliveira do Hospital	Centro	Cafeteria/Pastry	Small	Total ban	Total ban	11-Feb-11				Yes	red display	red display	No	Yes	Yes				NR	False											No		No	No	No	No	No	50		0	1		0		0		0	0
OHS-CPT-P0019	Oliveira do Hospital	Centro	Cafeteria/Pastry	Small	Total ban	Total ban	2011-03-23	24			Yes	red display	red display	No	Yes	Yes				NR	False											No		No	No	No	No	Yes	25		0	1		0		0		0	0
OHS-CPT-P0020	Oliveira do Hospital	Centro	Cafeteria/Pastry	Small	Total ban	Total ban	2011-03-30				Yes	red display	red display	No	Yes	Yes				NR	False											No		No	No	No	No	No	40		0	1		0		0		0	0
OHS-CPT-P0021	Oliveira do Hospital	Centro	Cafeteria/Pastry	Small	Total ban	Total ban	2011-03-30				No		red display	No	No	No				NR	False											No		No	No	No	No	Yes	50		3		1		1		1	0	0
OHS-CPT-P0022	Oliveira do Hospital	Centro	Cafeteria/Pastry	Small	Total ban	Total ban	2011-03-30				Yes	red display	red display	Yes	Yes	Yes				NR	False											No		No	No	No	No	No	30		0	0		0		0		0	0
OHS-RST-G0001	Oliveira do Hospital	Centro	Restaurant	Large	Total ban	Total ban	04-Feb-11				Yes	red display	red display	Yes	Yes	Yes				NR	False											No		No	No	No	No	Yes	200		0	0		0		0		0	0
OHS-RST-P0001	Oliveira do Hospital	Centro	Restaurant	Small	Total ban	Total ban	2011-03-30				Yes	red display	red display	No	Yes	Yes				NR	False											No		No	No	No	No	No	30		0	1		0		0		0	0
OHS-RST-P0002	Oliveira do Hospital	Centro	Restaurant	Small	Total ban	Total ban	2011-03-09				Yes	red display	red display	No	Yes	Yes				NR	False											No		No	No	No	No	Yes	20		0	1		0		0		0	0
OHS-RST-P0004	Oliveira do Hospital	Centro	Restaurant	Small	Total ban	Total ban	04-Feb-11				Yes	red display	red display	Yes	Yes	Yes				NR	False											No		No	No	No	No	No	25		0	0		0		0		0	0
OHS-RST-P0005	Oliveira do Hospital	Centro	Restaurant	Small	Total ban	Total ban	2011-03-30				No		None							NR	False											No		No	No	No	No	Yes	40		3		1		1		1	0	0
OHS-RST-P0006	Oliveira do Hospital	Centro	Restaurant	Small	Total ban	Total ban	2011-03-30				Yes	red display	red display	Yes	Yes	Yes				NR	False											No		No	No	No	No	No	40		0	0		0		0		0	0
OHS-RST-P0008	Oliveira do Hospital	Centro	Restaurant	Small	Total ban	Total ban	04-Feb-11				Yes	red display	None							NR	False											No		No	No	No	No	No	30		0	0		0		0		0	0
OHS-RST-P0009	Oliveira do Hospital	Centro	Restaurant	Small	Total ban	Total ban	2011-03-09				Yes	red display	red display	Yes	Yes	Yes				NR	False											No		No	No	No	No	No	20		0	0		0		0		0	0
OHS-RST-P0010	Oliveira do Hospital	Centro	Restaurant	Small	Total ban	Total ban	2011-03-30				Yes	red display	red display	Yes	Yes	Yes				NR	False											No		No	No	No	No	Yes	40		0	0		0		0		0	0
OHS-RST-P0011	Oliveira do Hospital	Centro	Restaurant	Small	Total ban	Total ban	2011-03-30				Yes	red display	red display	Yes	Yes	Yes				NR	False											No		No	No	No	No	No	50		0	0		0		0		0	0
OHS-RST-P0012	Oliveira do Hospital	Centro	Restaurant	Small	Total ban	Total ban	11-Feb-11				Yes	red display	red display	Yes	Yes	Yes				NR	False											No		No	No	No	No	No	60		0	0		0		0		0	0
OHS-RST-P0013	Oliveira do Hospital	Centro	Restaurant	Small	Total ban	Total ban	2011-03-23				Yes	red display	red display	Yes	Yes	Yes				NR	False											No		No	No	No	No	No	50		0	0		0		0		0	0
OHS-RST-P0014	Oliveira do Hospital	Centro	Restaurant	Small	Total ban	Total ban	2011-03-30				Yes	red display	red display	No	Yes	Yes				NR	False											No		No	No	No	No	No	50		0	1		0		0		0	0
OHS-RST-P0015	Oliveira do Hospital	Centro	Restaurant	Small	Total ban	Total ban	2011-03-09				Yes	red display	red display	No	Yes	Yes				NR	False											No		No	No	Yes	No	No	30		0	1		0		0		0	0
OHS-RST-P0016	Oliveira do Hospital	Centro	Restaurant	Small	Total ban	Total ban	04-Feb-11				No		None							NR	False											No		No	No	No	No	No	35		3		1		1		1	0	0
OHS-RST-P0017	Oliveira do Hospital	Centro	Restaurant	Small	Total ban	Total ban	04-Feb-11				Yes	red display	red display	Yes	Yes	Yes				NR	False											No		No	No	No	No	No	50		0	0		0		0		0	0
OHS-RST-P0019	Oliveira do Hospital	Centro	Restaurant	Small	Total ban	Total ban	04-Feb-11				Yes	red display	red display	Yes	Yes	Yes				NR	False											No		No	No	No	No	No	60		0	0		0		0		0	0
OHS-RST-P0020	Oliveira do Hospital	Centro	Restaurant	Small	Total ban	Total ban	2011-03-30				Yes	red display	red display	No	Yes	Yes				NR	False											No		No	No	No	No	No	30		0	1		0		0		0	0
OHS-RST-P0021	Oliveira do Hospital	Centro	Restaurant	Small	Total ban	Total ban	11-Feb-11				Yes	red display	red display	Yes	Yes	Yes				NR	False											No		No	No	No	No	No	50		0	0		0		0		0	0
OHS-RST-P0022	Oliveira do Hospital	Centro	Restaurant	Small	Total ban	Total ban	2011-03-30				Yes	red display	red display	Yes	Yes	Yes				NR	False											No		No	No	No	No	No	70		0	0		0		0		0	0
ORM-BPD-P0001	Ourém	Centro	Disco/Bar/Pub	Small	Smoking permission	Smoking Permission + DSA	01-Apr-11				Yes	blue display	blue display				Yes	Yes	Yes	Ventilation/ On	True	Yes										No		Yes	Yes	Yes	Yes	Yes	50		0	0		0		0		3	3
ORM-BPD-P0007	Ourém	Centro	Disco/Bar/Pub	Small	Smoking permission	Smoking Permission + DSA	01-Apr-11	31	60	91	Yes	blue display	blue display				Yes	Yes	Yes	Inexistence/Off or existence/Off or Not visible	False	No visibility										No		Yes	Yes	Yes	Yes	No	91		0	0		0		0		3	3
ORM-BPD-P0014	Ourém	Centro	Restaurant	Small	DSA	Smoking Permission + DSA	01-Apr-11			56	Yes	blue and red display	blue and red display							NR	False		Yes	Yes	Yes	Yes	True	False	False	False		No		Yes	Yes	Yes	Yes	No	60		0	0		0		0		3	3
ORM-BPD-P0015	Ourém	Centro	Disco/Bar/Pub	Small	Total ban	Total ban	16-May-11	20			Yes	red display	red display	Yes	Yes	Yes				NR	False											No		No	No	No	No	Yes	20		0	0		0		0		0	0
ORM-BPD-P0016	Ourém	Centro	Disco/Bar/Pub	Small	Total ban	Total ban	16-May-11	60			Yes	red display	red display	Yes	Yes	Yes				NR	False											No		No	No	NR	No	Yes	60		0	0		0		0		0	0
ORM-BPD-P0019	Ourém	Centro	Cafeteria/Pastry	Small	Total ban	Total ban	2010-11-16			20	Yes	red display	red display	Yes	Yes	Yes				NR	False											No		No	No	No	No	No	20		0	0		0		0		0	0
ORM-BPD-P0022	Ourém	Centro	Disco/Bar/Pub	Small	Smoking permission	Smoking Permission + DSA	16-Apr-11	30			Yes	blue display	blue display				Yes	Yes	Yes	Ventilation/ On	True	Yes										No		Yes	Yes	Yes	Yes	Yes	30		0	0		0		0		3	3
ORM-CPT-G0001	Ourém	Centro	Cafeteria/Pastry	Large	Total ban	Total ban	2010-11-18				Yes	red display	red display	Yes	Yes	Yes				NR	False											No		No	No	No	No	No	48		0	0		0		0		0	0
ORM-CPT-P0002	Ourém	Centro	Cafeteria/Pastry	Small	Smoking permission	Smoking Permission + DSA	2011-03-28				Yes	blue display	blue display				Yes	Yes	Yes	Inexistence/Off or existence/Off or Not visible	False	No										No		Yes	No	No	No	Yes	20		0	0		0		0		3	0
ORM-CPT-P0013	Ourém	Centro	Cafeteria/Pastry	Small	Total ban	Total ban	2010-11-19	106		106	Yes	red display	red display	Yes	Yes	Yes				NR	False											No		No	No	No	No	Yes	106		0	0		0		0		0	0
ORM-CPT-P0023	Ourém	Centro	Cafeteria/Pastry	Small	Smoking permission	Smoking Permission + DSA	01-Apr-11				Yes	blue display	blue display				Yes	Yes	Yes	Ventilation/ On	False	Yes										No		Yes	Yes	Yes	Yes	Yes	30		0	0		0		0		3	3
ORM-CPT-P0025	Ourém	Centro	Restaurant	Small	Total ban	Total ban	2010-11-16			87	Yes	red display	red display	Yes	Yes	Yes				NR	False											No		No	No	No	No	No	87		0	0		0		0		0	0
ORM-CPT-P0026	Ourém	Centro	Cafeteria/Pastry	Small	Smoking permission	Smoking Permission + DSA	2010-11-16				Yes	blue display	blue display				Yes	Yes	Yes	Inexistence/Off or existence/Off or Not visible	False	No visibility										No		Yes	Yes	Yes	Yes	Yes	30		0	0		0		0		3	3
ORM-CPT-P0031	Ourém	Centro	Cafeteria/Pastry	Small	Total ban	Total ban	2010-11-18			15	Yes	red display	red display	Yes	Yes	Yes				NR	False											No		No	No	No	No	No	15		0	0		0		0		0	0
ORM-CPT-P0037	Ourém	Centro	Cafeteria/Pastry	Small	Total ban	Total ban	2010-11-18			40	Yes	red display	red display	Yes	Yes	Yes				NR	False											No		No	No	No	No	No	40		0	0		0		0		0	0
ORM-CPT-P0043	Ourém	Centro	Cafeteria/Pastry	Small	Total ban	Total ban	2010-11-12				Yes	red display	red display	Yes	Yes	Yes				NR	False											No		No	No	No	No	No	30		0	0		0		0		0	0
ORM-CPT-P0050	Ourém	Centro	Cafeteria/Pastry	Small	Total ban	Total ban	01-Apr-11			39	No		red display	Yes	Yes	Yes				NR	False											No		No	No	No	No	No	39		3		1		1		1	0	0
ORM-CPT-P0055	Ourém	Centro	Restaurant	Large	Total ban	Total ban	2010-11-11	146		146	Yes	red display	red display	Yes	Yes	Yes				NR	False											No		No	No	No	No	No	146		0	0		0		0		0	0
ORM-CPT-P0058	Ourém	Centro	Cafeteria/Pastry	Small	DSA	Smoking Permission + DSA	16-May-11	60			Yes	blue and red display	blue and red display							NR	False		Yes	Yes	Yes	No	False	True	False	True		No		Yes	Yes	Yes	Yes	Yes	60		0	0		0		0		3	3
ORM-CPT-P0062	Ourém	Centro	Cafeteria/Pastry	Small	Smoking permission	Smoking Permission + DSA	01-Apr-11	40	20	60	Yes	blue display	blue display				Yes	Yes	No se percebe/No está visível	Inexistence/Off or existence/Off or Not visible	False	NR										No		Yes	Yes	Yes	Yes	Yes	60		0	0		0		0		3	3
ORM-RST-G0001	Ourém	Centro	Restaurant	Large	Total ban	Total ban	2010-11-12			180	Yes	red display	red display	Yes	Yes	Yes				NR	False											No		No	No	No	No	No	180		0	0		0		0		0	0
ORM-RST-G0007	Ourém	Centro	Restaurant	Large	Total ban	Total ban	2010-11-12			200	Yes	red display	red display	Yes	Yes	Yes				NR	False											No		No	No	No	No	No	200		0	0		0		0		0	0
ORM-RST-P0002	Ourém	Centro	Restaurant	Small	Total ban	Total ban	2011-03-28	12	8		Yes	red display	red display	Yes	Yes	No				NR	False											Yes	Letreiro a dizer "Proibido fumar"	No	No	No	No	No	100		0	0		0		1		0	0
ORM-RST-P0008	Ourém	Centro	Restaurant	Small	Total ban	Total ban	01-Apr-11				Yes	red display	red display	Yes	Yes	Yes				NR	False											No		No	No	No	No	Yes	40		0	0		0		0		0	0
ORM-RST-P0013	Ourém	Centro	Restaurant	Small	Total ban	Total ban	2010-11-16				Yes	red display	red display	Yes	Yes	Yes				NR	False											No		No	No	No	No	No	50		0	0		0		0		0	0
ORM-RST-P0019	Ourém	Centro	Restaurant	Small	DSA	Smoking Permission + DSA	2010-11-12			35	Yes	blue and red display	blue and red display							NR	False		Yes	Yes	Yes	Yes	True	False	False	False		No		Yes	No	No	No	No	35		0	0		0		0		3	0
ORM-RST-P0025	Ourém	Centro	Restaurant	Small	Total ban	Total ban	2010-11-15			43	Yes	red display	red display	Yes	Yes	Yes				NR	False											No		No	No	No	No	No	43		0	0		0		0		0	0
ORM-RST-P0031	Ourém	Centro	Restaurant	Small	Total ban	Total ban	2010-11-12			78	Yes	red display	red display	Yes	Yes	Yes				NR	False											No		No	No	No	No	No	78		0	0		0		0		0	0
ORM-RST-P0037	Ourém	Centro	Restaurant	Small	Total ban	Total ban	2010-11-18				Yes	red display	red display	Yes	Yes	Yes				NR	False											NR		NR	NR	NR	NR	NR	120		0	0		0		0		0	0
ORM-RST-P0047	Ourém	Centro	Restaurant	Small	Total ban	Total ban	28-Feb-11				Yes	red display	red display	Yes	Yes	Yes				NR	False											No		No	No	No	No	No	60		0	0		0		0		0	0
ORM-RST-P0049	Ourém	Centro	Restaurant	Small	Total ban	Total ban	2010-11-16			72	Yes	red display	red display	Yes	Yes	Yes				NR	False											No		No	No	No	No	No	72		0	0		0		0		0	0
ORM-RST-P0055	Ourém	Centro	Restaurant	Small	Total ban	Total ban	2010-11-12			70	Yes	red display	red display	Yes	Yes	Yes				NR	False											No		No	No	No	No	No	70		0	0		0		0		0	0
ORM-RST-P0061	Ourém	Centro	Restaurant	Small	Total ban	Total ban	2010-11-18				Yes	red display	red display	Yes	Yes	Yes				NR	False											No		No	No	No	No	Yes	50		0	0		0		0		0	0
ORM-RST-P0067	Ourém	Centro	Restaurant	Small	Total ban	Total ban	2010-11-11				Yes	red display	red display	Yes	Yes	Yes				NR	False											No		No	No	No	No	No	30		0	0		0		0		0	0
ORM-RST-P0076	Ourém	Centro	Restaurant	Small	Total ban	Total ban	2010-11-19			90	Yes	red display	red display	Yes	Yes	No				NR	False											No		No	No	No	No	Yes	90		0	0		0		1		0	0
ORM-RST-P0079	Ourém	Centro	Restaurant	Large	Total ban	Total ban	2011-03-28	116	10	126	Yes	red display	red display	Yes	Yes	Yes				NR	False											No		No	No	No	No	Yes	126		0	0		0		0		0	0
ORM-RST-P0085	Ourém	Centro	Restaurant	Small	Total ban	Total ban	2010-11-11				Yes	red display	red display	Yes	Yes	Yes				NR	False											No		No	No	No	No	No	50		0	0		0		0		0	0
ORM-RST-P0091	Ourém	Centro	Restaurant	Small	Total ban	Total ban	2010-11-16			70	Yes	red display	red display	Yes	Yes	Yes				NR	False											No		No	No	No	No	No	70		0	0		0		0		0	0
ORM-RST-P0098	Ourém	Centro	Restaurant	Small	Total ban	Total ban	01-Apr-11	60			Yes	red display	red display	Yes	Yes	Yes				NR	False											No		No	No	No	No	No	60		0	0		0		0		0	0
ORM-RST-P0103	Ourém	Centro	Restaurant	Small	Total ban	Total ban	2010-11-11	82			Yes	red display	red display	Yes	Yes	Yes				NR	False											No		No	No	No	No	No	80		0	0		0		0		0	0
ORM-RST-P0104	Ourém	Centro	Restaurant	Small	Total ban	Total ban	2010-11-12			76	Yes	red display	red display	Yes	Yes	Yes				NR	False											No		No	No	No	No	No	76		0	0		0		0		0	0
ORM-RST-P0109	Ourém	Centro	Restaurant	Small	Total ban	Total ban	2010-11-16			75	Yes	red display	red display	Yes	Yes	Yes				NR	False											No		No	No	No	No	No	75		0	0		0		0		0	0
ORM-RST-P0118	Ourém	Centro	Restaurant	Small	Total ban	Total ban	2011-03-28				Yes	red display	red display	Yes	Yes	Yes				NR	False											No		No	No	No	No	No	60		0	0		0		0		0	0
ORM-RST-P0122	Ourém	Centro	Restaurant	Small	Smoking permission	Smoking Permission + DSA	2011-03-28	66		66	Yes	blue display	blue display				Yes	Yes	Yes	Ventilation/ On	False	Yes										No		Yes	No	No	No	No	66		0	0		0		0		3	0
ORM-RST-P0127	Ourém	Centro	Restaurant	Small	Total ban	Total ban	2010-11-19				Yes	red display	red display	Yes	Yes	No				NR	False											No		No	No	No	No	Yes	110		0	0		0		1		0	0
ORM-RST-P0133	Ourém	Centro	Restaurant	Small	DSA	Smoking Permission + DSA	2010-11-19	130	30	16	Yes	blue and red display	blue and red display							NR	False		Yes	Yes	Yes	Yes	True	False	False	False		No		No	No	No	No	Yes	130		0	0		0		0		0	0
PRA-BPD-P0003	Portalegre	Alentejo	Disco/Bar/Pub	Small	Total ban	Total ban	06-Apr-10			32	Yes	red display	red display	Yes	Yes	Yes				NR	False											No		No	No	No	No	No	32		0	0		0		0		0	0
PRA-BPD-P0004	Portalegre	Alentejo	Restaurant	Small	Total ban	Total ban	12-Apr-10			44	Yes	red display	None							NR	False											No		No	No	No	No	No	44		0	0		0		0		0	0
PRA-BPD-P0007	Portalegre	Alentejo	Disco/Bar/Pub	Small	Total ban	Total ban	13-Apr-10			100	Yes	red display	red display	Yes	Yes	Yes				NR	False											No		No	No	No	No	No	100		0	0		0		0		0	0
PRA-BPD-P0009	Portalegre	Alentejo	Disco/Bar/Pub	Large	DSA	Smoking Permission + DSA	12-Apr-10			150	Yes	blue and red display	blue and red display							NR	False		Yes	Yes	Yes	Yes	False	False	False	True		No		Yes	Yes	Yes	Yes	Yes	150		0	0		0		0		3	3
PRA-BPD-P0010	Portalegre	Alentejo	Disco/Bar/Pub	Small	Total ban	Total ban	14-Apr-10			80	Yes	red display	red display	Yes	Yes	Yes				NR	False											No		No	No	Yes	No	No	80		0	0		0		0		0	0
PRA-BPD-P0012	Portalegre	Alentejo	Disco/Bar/Pub	Small	Total ban	Total ban	15-Apr-10			11	Yes	red display	red display	Yes	Yes	Yes				NR	False											No		No	No	No	No	No	11		0	0		0		0		0	0
PRA-BPD-P0013	Portalegre	Alentejo	Disco/Bar/Pub	Small	Total ban	Total ban	07-Apr-10			12	No		None							NR	False											No		No	No	No	No	Yes	15		3		1		1		1	0	0
PRA-BPD-P0016	Portalegre	Alentejo	Disco/Bar/Pub	Small	Smoking permission	Smoking Permission + DSA	14-Apr-10			60	Yes	blue display	blue display				Yes	Yes	Yes	Ventilation/ On	True	Yes										No		Yes	Yes	Yes	Yes	Yes	60		0	0		0		0		3	3
PRA-BPD-P0017	Portalegre	Alentejo	Disco/Bar/Pub	Small	Smoking permission	Smoking Permission + DSA	14-Apr-10				Yes	blue display	blue display				Yes	Yes	Yes	Ventilation/ On	False	Yes										No		Yes	Yes	Yes	Yes	Yes			0	0		0		0		3	3
PRA-BPD-P0018	Portalegre	Alentejo	Disco/Bar/Pub	Small	Total ban	Total ban	15-Apr-10			30	Yes	red display	red display	Yes	Yes	Yes				NR	False											No		No	No	Yes	No	Yes	30		0	0		0		0		0	0
PRA-CPT-G0001	Portalegre	Alentejo	Cafeteria/Pastry	Small	Total ban	Total ban	06-Apr-10		20		Yes	red display	red display	Yes	Yes	Yes				NR	False											No		No	No	Yes	No	Yes	20		0	0		0		0		0	0
PRA-CPT-P0002	Portalegre	Alentejo	Cafeteria/Pastry	Small	Total ban	Total ban	13-Apr-10			15	Yes	red display	red display	Yes	Yes	Yes				NR	False											No		No	No	Yes	No	No	15		0	0		0		0		0	0
PRA-CPT-P0006	Portalegre	Alentejo	Cafeteria/Pastry	Small	Total ban	Total ban	2010-03-31			16	Yes	red display	None	Yes	Yes	Yes				NR	False											No		No	No	No	No	No	16		0	0		0		0		0	0
PRA-CPT-P0008	Portalegre	Alentejo	Cafeteria/Pastry	Small	Smoking permission	Smoking Permission + DSA	14-Apr-10			50	Yes	blue display	blue display				Yes	Yes	Yes	Ventilation/ On	True	Yes										Yes		Yes	Yes	Yes	Yes	Yes	50		0	0		0		0		3	3
PRA-CPT-P0011	Portalegre	Alentejo	Cafeteria/Pastry	Small	Total ban	Total ban	08-Apr-10			32	Yes	red display	red display	Yes	Yes	Yes				NR	False											No		No	No	Yes	No	No	32		0	0		0		0		0	0
PRA-CPT-P0013	Portalegre	Alentejo	Cafeteria/Pastry	Small	Total ban	Total ban	2010-03-19			20	Yes	red display	red display	Yes	Yes	Yes				NR	False											No		No	No	No	No	No	20		0	0		0		0		0	0
PRA-CPT-P0019	Portalegre	Alentejo	Cafeteria/Pastry	Small	Total ban	Total ban	2010-03-16	28			Yes	red display	red display	Yes	Yes	Yes				NR	False											No		No	No	Yes	No	No	28		0	0		0		0		0	0
PRA-CPT-P0020	Portalegre	Alentejo	Cafeteria/Pastry	Small	Total ban	Total ban	06-Apr-10			15	No		None							NR	False											No		No	No	No	No	No	15		3		1		1		1	0	0
PRA-CPT-P0022	Portalegre	Alentejo	Cafeteria/Pastry	Small	Smoking permission	Smoking Permission + DSA	2010-03-24			24	Yes	blue display	blue display				Yes	Yes	Yes	Ventilation/ On	True	Yes										NR		Yes	Yes	Yes	Yes	Yes	24		0	0		0		0		3	3
PRA-CPT-P0026	Portalegre	Alentejo	Cafeteria/Pastry	Small	Smoking permission	Smoking Permission + DSA	12-Apr-10			40	Yes	blue display	blue display				Yes	Yes	Yes	Ventilation/ On	True	Yes										No		Yes	Yes	Yes	Yes	Yes	40		0	0		0		0		3	3
PRA-CPT-P0028	Portalegre	Alentejo	Cafeteria/Pastry	Small	Total ban	Total ban	2010-03-16	20			Yes	red display	red display	Yes	Yes	Yes				NR	False											No		No	No	No	No	No	20		0	0		0		0		0	0
PRA-CPT-P0031	Portalegre	Alentejo	Cafeteria/Pastry	Small	Total ban	Total ban	12-Apr-10			95	Yes	red display	red display	Yes	Yes	Yes				NR	False											No		No	No	Yes	No	Yes	98		0	0		0		0		0	0
PRA-CPT-P0032	Portalegre	Alentejo	Cafeteria/Pastry	Large	Total ban	Total ban	15-Apr-10			90	Yes	red display	red display	Yes	Yes	Yes				NR	False											No		No	No	No	No	No	90		0	0		0		0		0	0
PRA-CPT-P0035	Portalegre	Alentejo	Cafeteria/Pastry	Small	Total ban	Total ban	08-Apr-10			72	Yes	red display	red display	Yes	Yes	Yes				NR	False											No		No	No	No	No	Yes	72		0	0		0		0		0	0
PRA-CPT-P0037	Portalegre	Alentejo	Cafeteria/Pastry	Small	Total ban	Total ban	2010-03-23			67	Yes	red display	None							NR	False											No		No	No	No	No	Yes	67		0	0		0		0		0	0
PRA-RST-G0001	Portalegre	Alentejo	Restaurant	Large	DSA	Smoking Permission + DSA	08-Apr-10			200	Yes	blue and red display	blue and red display							NR	False		Yes	Yes	Yes	No	False	True	True	True		No		Yes	Yes	Yes	Yes	Yes			0	0		0		0		3	3
PRA-RST-P0004	Portalegre	Alentejo	Restaurant	Small	Total ban	Total ban	06-Apr-10			20	Yes	red display	red display	Yes	Yes	Yes				NR	False											No		NR	NR	NR	NR	NR	20		0	0		0		0		0	0
PRA-RST-P0006	Portalegre	Alentejo	Restaurant	Small	Total ban	Total ban	04-May-10			30	Yes	red display	red display	Yes	Yes	Yes				NR	False											No		No	No	No	No	No	30		0	0		0		0		0	0
PRA-RST-P0009	Portalegre	Alentejo	Restaurant	Small	Total ban	Total ban	09-Apr-10			45	Yes	red display	None							NR	False											No		No	No	No	No	No	45		0	0		0		0		0	0
PRA-RST-P0012	Portalegre	Alentejo	Restaurant	Small	Total ban	Total ban	13-Apr-10			24	Yes	red display	red display	Yes	Yes	Yes				NR	False											No		No	No	No	No	No	24		0	0		0		0		0	0
PRA-RST-P0013	Portalegre	Alentejo	Restaurant	Small	Total ban	Total ban	2010-03-23			12	No		None							NR	False											No		No	No	No	No	No	12		3		1		1		1	0	0
PRA-RST-P0016	Portalegre	Alentejo	Cafeteria/Pastry	Small	Total ban	Total ban	06-Apr-10				No		None							NR	False											No		No	No	No	No	No			3		1		1		1	0	0
PRA-RST-P0017	Portalegre	Alentejo	Restaurant	Small	Total ban	Total ban	09-Apr-10	37	17		Yes	red display	red display	Yes	Yes	Yes				NR	False											No		No	No	No	No	Yes	50		0	0		0		0		0	0
PRA-RST-P0019	Portalegre	Alentejo	Restaurant	Large	Smoking permission	Smoking Permission + DSA	07-Apr-10				Yes	blue display	blue display				Yes	Yes	Yes	Ventilation/ On	True	Yes										No		Yes	Yes	Yes	Yes	Yes	200		0	0		0		0		3	3
PRA-RST-P0021	Portalegre	Alentejo	Cafeteria/Pastry	Small	Total ban	Total ban	09-Apr-10			20	Yes	red display	red display	Yes	Yes	Yes				NR	False											No		No	No	Yes	No	Yes	20		0	0		0		0		0	0
PRA-RST-P0023	Portalegre	Alentejo	Restaurant	Small	Total ban	Total ban	12-Apr-10			48	Yes	red display	None							NR	False											No		No	No	No	No	Yes	48		0	0		0		0		0	0
PRA-RST-P0025	Portalegre	Alentejo	Restaurant	Small	Total ban	Total ban	2010-03-23				Yes	red display	red display	Yes	Yes	Yes				NR	False											No		No	No	No	No	Yes			0	0		0		0		0	0
PRA-RST-P0026	Portalegre	Alentejo	Restaurant	Small	Total ban	Total ban	13-Apr-10			32	NR		red display	Yes	Yes	Yes				NR	False											No		No	No	No	No	No	32		3							0	0
PRA-RST-P0028	Portalegre	Alentejo	Restaurant	Large	Total ban	Total ban	06-Apr-10			300	Yes	red display	red display	Yes	Yes	Yes				NR	False											No		No	No	No	No	Yes	300		0	0		0		0		0	0
PRA-RST-P0029	Portalegre	Alentejo	Restaurant	Small	Total ban	Total ban	09-Apr-10	50	20		Yes	red display	red display	Yes	Yes	Yes				NR	False											No		No	No	No	No	Yes	70		0	0		0		0		0	0
PRA-RST-P0031	Portalegre	Alentejo	Restaurant	Small	Total ban	Total ban	08-Apr-10			120	Yes	red display	red display	Yes	Yes	Yes				NR	False											No		No	No	No	No	No	120		0	0		0		0		0	0
PRA-RST-P0034	Portalegre	Alentejo	Restaurant	Small	Total ban	Total ban	2010-03-31			60	No		None							NR	False											Yes	Existe uma folha que refere que No se vende tabaco a menores.	Yes	Yes	Yes	No	NR	60		3		1		1		1	3	3
PRA-RST-P0037	Portalegre	Alentejo	Restaurant	Small	Smoking permission	Smoking Permission + DSA	13-Apr-10			100	Yes	blue display	blue display				Yes	Yes	Yes	Ventilation/ On	True	Yes										No		Yes	Yes	Yes	Yes	Yes	100		0	0		0		0		3	3
PRA-RST-P0040	Portalegre	Alentejo	Restaurant	Small	Total ban	Total ban	2010-03-23				No		red display	Yes	Yes	Yes				NR	False											No		No	No	Yes	No	No			3		1		1		1	0	0
PRA-RST-P0043	Portalegre	Alentejo	Restaurant	Small	Total ban	Total ban	08-Apr-10			52	Yes	red display	red display	Yes	Yes	Yes				NR	False											No		No	No	No	No	No	52		0	0		0		0		0	0
PRA-RST-P0046	Portalegre	Alentejo	Restaurant	Small	Total ban	Total ban	08-Apr-10			50	Yes	red display	None							NR	False											No		No	No	No	No	No	50		0	0		0		0		0	0
PRA-RST-P0049	Portalegre	Alentejo	Restaurant	Small	Total ban	Total ban	12-Apr-10			40	Yes	red display	red display	Yes	Yes	Yes				NR	False											No		No	No	No	No	Yes	40		0	0		0		0		0	0
PRA-RST-P0052	Portalegre	Alentejo	Restaurant	Large	Smoking permission	Smoking Permission + DSA	07-Apr-10			150	Yes	blue display	blue display				Yes	Yes	Yes	Ventilation/ On	True	Yes										No		Yes	Yes	Yes	Yes	Yes	150		0	0		0		0		3	3
PRA-RST-P0053	Portalegre	Alentejo	Restaurant	Small	Total ban	Total ban	12-Apr-10			100	No		red display	Yes	Yes	Yes				NR	False											No		No	No	Yes	No	Yes	100		3		1		1		1	0	0
PRA-RST-P0055	Portalegre	Alentejo	Restaurant	Small	Total ban	Total ban	2010-03-24			60	Yes	red display	red display	Yes	Yes	Yes				NR	False											No		No	No	No	No	Yes	60		0	0		0		0		0	0
PRD-BPD-P0005	Paredes	Norte	Disco/Bar/Pub	Small	Smoking permission	Smoking Permission + DSA	2010-06-18				Yes	blue display	None							NR	False											No		Yes	Yes	No	Yes	Yes	50		0	0		0		0		3	3
PRD-BPD-P0006	Paredes	Norte	Disco/Bar/Pub	Small			2010-06-18				No		None								False											No		Yes	Yes	Yes	Yes	Yes	50		3		1		1		1	3	3
PRD-BPD-P0007	Paredes	Norte	Disco/Bar/Pub	Small	Total ban	Total ban	05-May-10				Yes	red display	red display	Yes	Yes	Yes				NR	False											No		No	No	No	No	Yes	30		0	0		0		0		0	0
PRD-BPD-P0010	Paredes	Norte	Disco/Bar/Pub	Small	Total ban	Total ban	2010-06-22				Yes	red display	red display	Yes	Yes	Yes				NR	False											No		No	No	No	Yes	No			0	0		0		0		0	0
PRD-CPT-P0001	Paredes	Norte	Cafeteria/Pastry	Small	Total ban	Total ban	26-May-10				Yes	red display	red display	Yes	Yes	Yes				NR	False											NR		NR	NR	NR	NR	Yes	30		0	0		0		0		0	0
PRD-CPT-P0007	Paredes	Norte	Cafeteria/Pastry	Small	Total ban	Total ban	2010-06-22				Yes	red display	red display	Yes	Yes	Yes				NR	False											No		No	No	No	No	Yes	40		0	0		0		0		0	0
PRD-CPT-P0011	Paredes	Norte	Cafeteria/Pastry	Small	Total ban	Total ban	2010-01-31				Yes	red display	red display	Yes	Yes	Yes				NR	False											No		No	No	No	No	Yes	30		0	0		0		0		0	0
PRD-CPT-P0014	Paredes	Norte	Cafeteria/Pastry	Small	Total ban	Total ban	2010-06-22				No		red display	Yes	Yes	Yes				NR	False											No		No	No	No	No	Yes	50		3		1		1		1	0	0
PRD-CPT-P0017	Paredes	Norte	Cafeteria/Pastry	Small	Total ban	Total ban	05-May-10				Yes	red display	red display	Yes	Yes	Yes				NR	False											Yes		No	No	No	No	No	30		0	0		0		0		0	0
PRD-CPT-P0022	Paredes	Norte	Cafeteria/Pastry	Small			2010-03-17				No		None								False											No		No	No	No	No	Yes	30		3		1		1		1	0	0
PRD-CPT-P0028	Paredes	Norte	Cafeteria/Pastry	Small	Total ban	Total ban	2010-06-30				Yes	red display	red display	Yes	Yes	Yes				NR	False											No		Yes	No	No	No	Yes	30		0	0		0		0		3	0
PRD-CPT-P0029	Paredes	Norte	Cafeteria/Pastry	Small	Total ban	Total ban	17-May-10				Yes	red display	red display	Yes	Yes	Yes				NR	False											Yes	Proibido Fumar	NR	No	No	No	No			0	0		0		0		0	0
PRD-CPT-P0034	Paredes	Norte	Cafeteria/Pastry	Small	DSA	Smoking Permission + DSA	26-May-10				Yes	blue and red display	None							NR	False						False	False	False	False		No	1	Yes	No	No	Yes	Yes	50		0	0		0		0		3	0
PRD-CPT-P0039	Paredes	Norte	Cafeteria/Pastry	Small	Total ban	Total ban	27-May-10				No		red display	Yes	Yes	Yes				NR	False											No		Yes	Yes	Yes	Yes	Yes	50		3		1		1		1	3	3
PRD-CPT-P0041	Paredes	Norte	Cafeteria/Pastry	Small	Total ban	Total ban	05-May-10				Yes	red display	red display	Yes	Yes	Yes				NR	False											No		No	No	No	No	No	45		0	0		0		0		0	0
PRD-CPT-P0045	Paredes	Norte	Cafeteria/Pastry	Small			05-May-10				No		None								False											No		Yes	Yes	Yes	Yes	Yes	30		3		1		1		1	3	3
PRD-CPT-P0051	Paredes	Norte	Cafeteria/Pastry	Small			2010-06-18				No		None								False											No		No	No	No	No	Yes	30		3		1		1		1	0	0
PRD-CPT-P0053	Paredes	Norte	Cafeteria/Pastry	Small	Total ban	Total ban	05-May-10	32	12		Yes	red display	red display	Yes	Yes	Yes				NR	False											Yes		No	No	No	No	Yes			0	0		0		0		0	0
PRD-CPT-P0057	Paredes	Norte	Cafeteria/Pastry	Small	Total ban	Total ban	05-May-10				Yes	red display	red display	Yes	Yes	Yes				NR	False											No		No	No	No	No	Yes	30		0	0		0		0		0	0
PRD-CPT-P0061	Paredes	Norte	Cafeteria/Pastry	Small	Smoking permission	Smoking Permission + DSA	05-May-10				Yes	blue display	blue display				Yes	Yes	No se percebe/No está visível	Inexistence/Off or existence/Off or Not visible	True	Yes										No		Yes	No	No	Yes	Yes	40		0	0		0		0		3	0
PRD-CPT-P0065	Paredes	Norte	Cafeteria/Pastry	Small	Total ban	Total ban	05-May-10				No		None							NR	False											No		No	No	No	No	Yes	30		3		1		1		1	0	0
PRD-CPT-P0069	Paredes	Norte	Cafeteria/Pastry	Small	DSA	Smoking Permission + DSA	05-May-10				Yes	blue and red display	blue and red display							NR	False		Yes	Yes	Yes	No	False	False	False	False		Yes	Proibido Fumar	No	No	No	No	Yes	30		0	0		0		0		0	0
PRD-CPT-P0073	Paredes	Norte	Cafeteria/Pastry	Small	Total ban	Total ban	17-May-10				Yes	red display	red display	Yes	Yes	Yes				NR	False											No		Yes	Yes	Yes	No	Yes			0	0		0		0		3	3
PRD-CPT-P0077	Paredes	Norte	Cafeteria/Pastry	Small	Smoking permission	Smoking Permission + DSA	17-May-10				Yes	blue display	blue display				Yes	Yes	Yes	Inexistence/Off or existence/Off or Not visible	False	No visibility										No		Yes	Yes	Yes	Yes	No	50		0	0		0		0		3	3
PRD-CPT-P0081	Paredes	Norte	Cafeteria/Pastry	Small	Smoking permission	Smoking Permission + DSA	05-May-10				Yes	blue display	None							NR	False											No		Yes	No	No	No	Yes	40		0	0		0		0		3	0
PRD-CPT-P0085	Paredes	Norte	Cafeteria/Pastry	Small	Total ban	Total ban	05-May-10				Yes	red display	red display	Yes	Yes	Yes				NR	False											Yes		No	No	No	No	No	25		0	0		0		0		0	0
PRD-CPT-P0089	Paredes	Norte	Cafeteria/Pastry	Small	DSA	Smoking Permission + DSA	05-May-10				Yes	blue and red display	blue and red display							NR	False		Yes	Yes	Yes	No	False	False	False	False		Yes	Proibido Fumar e permição para fumar	Yes	Yes	No	Yes	Yes	40		0	0		0		0		3	3
PRD-CPT-P0093	Paredes	Norte	Cafeteria/Pastry	Small	Total ban	Total ban	05-May-10				Yes	red display	red display	Yes	Yes	Yes				NR	False											Yes		No	No	No	No	Yes			0	0		0		0		0	0
PRD-RST-G0001	Paredes	Norte	Restaurant	Large	Total ban	Total ban	05-May-10				Yes	red display	red display	Yes	Yes	Yes				NR	False											Yes		No	No	No	No	No	150		0	0		0		0		0	0
PRD-RST-P0002	Paredes	Norte	Restaurant	Small	Total ban	Total ban	27-May-10				NR		red display	Yes	Yes	Yes				NR	False											No		No	No	No	No	No	90		3							0	0
PRD-RST-P0006	Paredes	Norte	Restaurant	Small	Smoking permission	Smoking Permission + DSA	17-May-10	50			Yes	blue display	blue display				Yes	Yes	Yes	Inexistence/Off or existence/Off or Not visible	False	No visibility										No		Yes	Yes	Yes	Yes	Yes	30		0	0		0		0		3	3
PRD-RST-P0011	Paredes	Norte	Restaurant	Small	Total ban	Total ban	2010-03-17				Yes	red display	red display	Yes	Yes	Yes				NR	False											No		No	No	No	No	No	25		0	0		0		0		0	0
PRD-RST-P0016	Paredes	Norte	Restaurant	Small	Total ban	Total ban	17-May-10	40	10		Yes	red display	red display	Yes	Yes	Yes				NR	False											Yes	Proibido Fumar	No	No	No	No	No	50		0	0		0		0		0	0
PRD-RST-P0021	Paredes	Norte	Restaurant	Small			17-May-10				No		None								False											NR		NR	No	No	No	No	80		3		1		1		1	0	0
PRD-RST-P0027	Paredes	Norte	Restaurant	Small	Total ban	Total ban	31-May-10				Yes	red display	red display	Yes	Yes	Yes				NR	False											No		No	No	No	No	No	40		0	0		0		0		0	0
PRD-RST-P0034	Paredes	Norte	Restaurant	Small	Total ban	Total ban	31-May-10				Yes	red display	red display	Yes	Yes	Yes				NR	False											No		No	No	No	No	No	40		0	0		0		0		0	0
PRD-RST-P0037	Paredes	Norte	Restaurant	Small	Total ban	Total ban	26-May-10				Yes	red display	red display	Yes	Yes	Yes				NR	False											No		No	No	No	NR	Yes	70		0	0		0		0		0	0
PRD-RST-P0041	Paredes	Norte	Restaurant	Small	Total ban	Total ban	05-May-10				Yes	red display	red display	Yes	Yes	Yes				NR	False											No		No	No	No	No	Yes	45		0	0		0		0		0	0
PRD-RST-P0046	Paredes	Norte	Restaurant	Small	Total ban	Total ban	31-May-10				Yes	red display	red display	Yes	Yes	Yes				NR	False											No		No	No	No	No	Yes	50		0	0		0		0		0	0
PRD-RST-P0053	Paredes	Norte	Restaurant	Small	Total ban	Total ban	31-May-10				Yes	red display	red display	Yes	Yes	Yes				NR	False											No		No	No	No	No	NR	40		0	0		0		0		0	0
PRD-RST-P0056	Paredes	Norte	Restaurant	Small	Total ban	Total ban	31-May-10				Yes	red display	None							NR	False											No		No	No	No	No	No	50		0	0		0		0		0	0
PRD-RST-P0061	Paredes	Norte	Restaurant	Small	Total ban	Total ban	17-May-10				Yes	red display	red display	Yes	Yes	Yes				NR	False											No		No	No	No	No	Yes	98		0	0		0		0		0	0
PRO-BPD-G0002	Porto	Norte	Disco/Bar/Pub	Large	DSA	Smoking Permission + DSA	14-May-10	44	800		Yes	blue and red display	blue and red display							NR	False		Yes	Yes	Yes	Yes	True	True	False	False		Yes	Proibido Fumae e Permissão para Fumar	Yes	Yes	No	Yes	Yes	880		0	0		0		0		3	3
PRO-BPD-P0003	Porto	Norte	Disco/Bar/Pub	Small	Smoking permission	Smoking Permission + DSA	15-Apr-10				No		None							NR	False											No		Yes	Yes	Yes	Yes	NR	30		3		1		1		1	3	3
PRO-BPD-P0032	Porto	Norte	Disco/Bar/Pub	Small	Total ban	Total ban	10-Apr-10				Yes	red display	red display	Yes	Yes	Yes				NR	False											Yes	Proibido Fumar	No	No	No	No	No	70		0	0		0		0		0	0
PRO-CPT-G0001	Porto	Norte	Cafeteria/Pastry	Large	Total ban	Total ban	2010-03-24	110			NR		red display	Yes	Yes	Yes				NR	False											No		No	No	No	No	Yes			3							0	0
PRO-CPT-G0031	Porto	Norte	Cafeteria/Pastry	Large	Total ban	Total ban	06-Apr-10	101			Yes	red display	red display	Yes	Yes	Yes				NR	False											NR		No	No	No	No	No	100		0	0		0		0		0	0
PRO-CPT-P0001	Porto	Norte	Cafeteria/Pastry	Small	Total ban	Total ban	2010-03-23				Yes	red display	red display	Yes	Yes	Yes				NR	False											NR		NR	NR	NR	NR	NR	50		0	0		0		0		0	0
PRO-CPT-P0038	Porto	Norte	Cafeteria/Pastry	Small	Total ban	Total ban	2010-03-24				Yes	red display	red display	Yes	Yes	Yes				NR	False											No		No	No	No	No	No	20		0	0		0		0		0	0
PRO-CPT-P0073	Porto	Norte	Cafeteria/Pastry	Small	Total ban	Total ban	2010-03-24	29	9	38	No		red display	NR	NR	NR				NR	False											No		No	No	No	No	No			3		1		1		1	0	0
PRO-CPT-P0109	Porto	Norte	Cafeteria/Pastry	Small	Total ban	Total ban	2010-03-22	42	10	52	Yes	red display	red display	Yes	Yes	Yes				NR	False											No		No	No	No	No	No			0	0		0		0		0	0
PRO-CPT-P0145	Porto	Norte	Cafeteria/Pastry	Small	Total ban	Total ban	2010-03-24				No		red display	Yes	Yes	Yes				NR	False											Yes		No	No	No	No	NR	20		3		1		1		1	0	0
PRO-CPT-P0181	Porto	Norte	Cafeteria/Pastry	Small	Total ban	Total ban	2010-03-17	62	62		Yes	red display	red display	Yes	NR	NR				NR	False											NR		NR	NR	NR	NR	NR			0	0		0		0		0	0
PRO-CPT-P0217	Porto	Norte	Cafeteria/Pastry	Small	Total ban	Total ban	2010-03-25	72	19	91	Yes	red display	red display	Yes	Yes	Yes				NR	False											No		No	No	No	No	Yes	91		0	0		0		0		0	0
PRO-CPT-P0253	Porto	Norte	Restaurant	Small	Smoking permission	Smoking Permission + DSA	2010-03-25	48			NR		blue display				Yes	Yes	Yes	Ventilation/ On	False	Yes										NR		NR	NR	NR	NR	NR			3							0	0
PRO-CPT-P0254	Porto	Norte	Cafeteria/Pastry	Small	Total ban	Total ban	02-May-10	52			Yes	red display	red display	Yes	Yes	Yes				NR	False											Yes		No	No	NR	No	Yes			0	0		0		0		0	0
PRO-CPT-P0289	Porto	Norte	Cafeteria/Pastry	Small	Total ban	Total ban	2010-03-29				Yes	red display	red display	Yes	Yes	Yes				NR	False											No		No	No	No	No	Yes	20		0	0		0		0		0	0
PRO-CPT-P0326	Porto	Norte	Cafeteria/Pastry	Small	Total ban	Total ban	03-May-10	10	10	20	NR		red display	Yes	Yes	Yes				NR	False											No		No	No	No	No	Yes			3							0	0
PRO-CPT-P0361	Porto	Norte	Cafeteria/Pastry	Small	Total ban	Total ban	2010-03-19				Yes	red display	red display	Yes	Yes	NR				NR	False											No		No	No	NR	No	NR			0	0		0		0		0	0
PRO-CPT-P0397	Porto	Norte	Cafeteria/Pastry	Small	Total ban	Total ban	2010-03-14	38	45	53	No		red display	NR	NR	NR				NR	False											No		No	No	No	No	NR	53		3		1		1		1	0	0
PRO-CPT-P0433	Porto	Norte	Cafeteria/Pastry	Small	Total ban	Total ban	2010-03-25				Yes	red display	red display	NR	NR	NR				NR	False											Yes		No	No	No	No	Yes	30		0	0		0		0		0	0
PRO-CPT-P0469	Porto	Norte	Cafeteria/Pastry	Small	Total ban	Total ban	2010-03-17				Yes	red display	red display	Yes	NR	NR				NR	False											No		No	No	No	No	NR			0	0		0		0		0	0
PRO-CPT-P0505	Porto	Norte	Cafeteria/Pastry	Small	Total ban	Total ban	2010-03-24	30	20		NR		red display	Yes	Yes	Yes				NR	False											No		No	No	No	No	NR	50		3							0	0
PRO-CPT-P0541	Porto	Norte	Cafeteria/Pastry	Small	Total ban	Total ban	2010-03-19				Yes	red display	red display	Yes	Yes	Yes				NR	False											No		No	No	No	No	NR	40		0	0		0		0		0	0
PRO-CPT-P0577	Porto	Norte	Cafeteria/Pastry	Large	Total ban	Total ban	2010-03-24	54	25	119	Yes	red display	red display	Yes	NR	NR				NR	False											No		No	No	No	NR	NR			0	0		0		0		0	0
PRO-RST-G0002	Porto	Norte	Restaurant	Large	Total ban	Total ban	2010-03-23	250			Yes	red display	red display	Yes	Yes	Yes				NR	False											No		No	No	NR	No	NR	250		0	0		0		0		0	0
PRO-RST-G0033	Porto	Norte	Cafeteria/Pastry	Large	Total ban	Total ban	2010-03-26				NR		red display	Yes	Yes	Yes				NR	False											No		No	No	No	No	No			3							0	0
PRO-RST-G0065	Porto	Norte	Restaurant	Small	Total ban	Total ban	2010-03-24				Yes	red display	red display	Yes	Yes	Yes				NR	False											No		No	No	No	No	NR			0	0		0		0		0	0
PRO-RST-G0097	Porto	Norte	Restaurant	Large	DSA	Smoking Permission + DSA	2010-03-17	76	23	99	Yes	blue and red display	blue and red display							NR	False		Yes	Yes	Yes	NR	True	False	False	False		Yes		NR	NR	NR	NR	NR	109		0	0		0		0		0	0
PRO-RST-P0001	Porto	Norte	Restaurant	Small	Total ban	Total ban	2010-03-23	28	0	28	NR		red display	Yes	Yes	Yes				NR	False											No		No	No	No	No	No	28		3							0	0
PRO-RST-P0039	Porto	Norte	Restaurant	Small	Total ban	Total ban	15-Apr-10				Yes	red display	red display	Yes	Yes	Yes				NR	False											Yes		No	No	No	No	No	25		0	0		0		0		0	0
PRO-RST-P0071	Porto	Norte	Restaurant	Small	Total ban	Total ban	2010-03-17				Yes	red display	red display	Yes	Yes	NR				NR	False											No		No	No	No	No	No			0	0		0		0		0	0
PRO-RST-P0106	Porto	Norte	Cafeteria/Pastry	Small	Total ban	Total ban	06-Apr-10				Yes	red display	red display	Yes	Yes	Yes				NR	False											No		NR	No	No	No	No	60		0	0		0		0		0	0
PRO-RST-P0108	Porto	Norte	Restaurant	Small	Smoking permission	Smoking Permission + DSA	15-Apr-10				Yes	blue display	blue display				Yes	Yes	Yes	Ventilation/ On	False	Yes										Yes		Yes	Yes	No	Yes	NR	70		0	0		0		0		3	3
PRO-RST-P0141	Porto	Norte	Restaurant	Small	Total ban	Total ban	2010-03-17				Yes	red display	red display	No	Yes	Yes				NR	False											NR		NR	NR	NR	NR	NR			0	1		0		0		0	0
PRO-RST-P0176	Porto	Norte	Restaurant	Small	Total ban	Total ban	06-Apr-10				Yes	red display	red display	Yes	Yes	Yes				NR	False											NR		NR	No	No	No	NR	30		0	0		0		0		0	0
PRO-RST-P0211	Porto	Norte	Restaurant	Small	Total ban	Total ban	15-Apr-10				Yes	red display	red display	Yes	Yes	Yes				NR	False											Yes		No	No	No	Yes	No	50		0	0		0		0		0	0
PRO-RST-P0246	Porto	Norte	Restaurant	Small	Total ban	Total ban	2010-01-24				Yes	red display	red display	NR	NR	NR				NR	False											No		No	No	No	No	No	70		0	0		0		0		0	0
PRO-RST-P0281	Porto	Norte	Restaurant	Small	Total ban	Total ban	2010-03-25				Yes	red display	red display	Yes	Yes	Yes				NR	False											No		No	No	No	No	Yes			0	0		0		0		0	0
PRO-RST-P0316	Porto	Norte	Restaurant	Large	Total ban	Total ban	10-Apr-10	44			NR		red display	Yes	Yes	Yes				NR	False											NR		Yes	Yes	Yes	Yes	No	44		3							3	3
PRO-RST-P0351	Porto	Norte	Restaurant	Small	Total ban	Total ban	2010-03-23				NR		red display	NR	NR	NR				NR	False											No		No	No	No	No	No			3							0	0
PRO-RST-P0386	Porto	Norte	Restaurant	Small	Total ban	Total ban	06-Apr-10	120			Yes	red display	red display	Yes	Yes	Yes				NR	False											No		No	No	No	No	NR	140		0	0		0		0		0	0
PRO-RST-P0387	Porto	Norte	Restaurant	Small	Total ban	Total ban	09-Apr-10				No		None							NR	False											No		No	No	No	No	No			3		1		1		1	0	0
PRO-RST-P0421	Porto	Norte	Restaurant	Small	Total ban	Total ban	2010-03-23				NR		red display	Yes	Yes	Yes				NR	False											Yes		NR	No	No	No	No	50		3							0	0
PRO-RST-P0456	Porto	Norte	Restaurant	Small	Total ban	Total ban	15-Apr-10				Yes	red display	red display	Yes	Yes	Yes				NR	False											Yes		No	No	No	No	NR	50		0	0		0		0		0	0
PRO-RST-P0491	Porto	Norte	Restaurant	Small	Total ban	Total ban	2010-03-17				Yes	red display	red display	Yes	Yes	Yes				NR	False											Yes		NR	NR	NR	NR	NR	70		0	0		0		0		0	0
SEI-BPD-P0001	Seia	Centro	Disco/Bar/Pub	Small	Total ban	Total ban	07-May-10				Yes	red display	red display	No	No	No				NR	False											No		No	No	No	No	Yes	50		0	1		1		1		0	0
SEI-BPD-P0002	Seia	Centro	Disco/Bar/Pub	Small	Smoking permission	Smoking Permission + DSA	14-Apr-10				No		blue display				Yes	Yes	Yes	Inexistence/Off or existence/Off or Not visible	False	No visibility										No		Yes	No	No	Yes	No	40		3		1		1		1	3	0
SEI-BPD-P0003	Seia	Centro	Disco/Bar/Pub	Small	Total ban	Total ban	09-May-10				Yes	red display	red display	Yes	Yes	Yes				NR	False											No		No	No	No	No	Yes	30		0	0		0		0		0	0
SEI-BPD-P0005	Seia	Centro	Disco/Bar/Pub	Small	Smoking permission	Smoking Permission + DSA	07-May-10				Yes	blue display	blue display				Yes	Yes	Yes	Inexistence/Off or existence/Off or Not visible	True	No visibility										No		Yes	Yes	Yes	Yes	No	40		0	0		0		0		3	3
SEI-BPD-P0006	Seia	Centro	Disco/Bar/Pub	Small	DSA	Smoking Permission + DSA	07-May-10				Yes	blue and red display	blue and red display							NR	False		Yes	Yes	Yes	Yes	True	False	False	False		No		Yes	Yes	No	No	No	100		0	0		0		0		3	3
SEI-BPD-P0007	Seia	Centro	Disco/Bar/Pub	Small	Total ban	Total ban	12-May-10				No		red display	Yes	Yes	Yes				NR	False											No		No	No	No	No	No	65		3		1		1		1	0	0
SEI-CPT-P0001	Seia	Centro	Cafeteria/Pastry	Small	Total ban	Total ban	04-May-10	32	12	44	Yes	red display	None							NR	False											No		No	No	No	No	No	40		0	0		0		0		0	0
SEI-CPT-P0002	Seia	Centro	Cafeteria/Pastry	Small	Total ban	Total ban	23-Apr-10				Yes	red display	red display	Yes	Yes	Yes				NR	False											No		No	No	No	No	No	50		0	0		0		0		0	0
SEI-CPT-P0003	Seia	Centro	Cafeteria/Pastry	Small	Total ban	Total ban	09-Apr-10				Yes	red display	red display	Yes	Yes	Yes				NR	False											No		No	No	No	No	Yes	50		0	0		0		0		0	0
SEI-CPT-P0004	Seia	Centro	Cafeteria/Pastry	Small	Total ban	Total ban	27-Apr-10				Yes	red display	None							NR	False											No		No	No	No	No	No	25		0	0		0		0		0	0
SEI-CPT-P0006	Seia	Centro	Cafeteria/Pastry	Small	Total ban	Total ban	04-May-10				Yes	red display	red display	Yes	Yes	Yes				NR	False											No		No	No	No	No	No	40		0	0		0		0		0	0
SEI-CPT-P0007	Seia	Centro	Cafeteria/Pastry	Small	Total ban	Total ban	27-Apr-10				Yes	red display	red display	Yes	Yes	Yes				NR	False											No		No	No	No	No	No	20		0	0		0		0		0	0
SEI-CPT-P0009	Seia	Centro	Cafeteria/Pastry	Small	Total ban	Total ban	14-Apr-10				No		red display	Yes	Yes	Yes				NR	False											No		No	No	No	No	No	45		3		1		1		1	0	0
SEI-CPT-P0010	Seia	Centro	Restaurant	Small	Total ban	Total ban	12-Apr-10	160	24		No		red display	Yes	Yes	Yes				NR	False											No		No	No	No	No	No	150		3		1		1		1	0	0
SEI-CPT-P0011	Seia	Centro	Cafeteria/Pastry	Small	Total ban	Total ban	23-Apr-10				Yes	red display	red display	Yes	Yes	Yes				NR	False											No		No	No	No	No	No	45		0	0		0		0		0	0
SEI-CPT-P0012	Seia	Centro	Cafeteria/Pastry	Small	Total ban	Total ban	09-Apr-10				Yes	red display	red display	Yes	Yes	Yes				NR	False											No		No	No	No	No	No	20		0	0		0		0		0	0
SEI-CPT-P0013	Seia	Centro	Cafeteria/Pastry	Small	Total ban	Total ban	12-Apr-10				Yes	red display	None							NR	False											No		No	No	No	No	Yes	30		0	0		0		0		0	0
SEI-CPT-P0014	Seia	Centro	Cafeteria/Pastry	Small	Total ban	Total ban	04-May-10				Yes	red display	red display	Yes	Yes	Yes				NR	False											No		No	No	No	No	Yes	50		0	0		0		0		0	0
SEI-CPT-P0015	Seia	Centro	Cafeteria/Pastry	Small	Smoking permission	Smoking Permission + DSA	23-Apr-10	76	14		Yes	blue display	blue display				Yes	Yes	Yes	Inexistence/Off or existence/Off or Not visible	False	No visibility										No		No	No	No	No	No			0	0		0		0		0	0
SEI-CPT-P0016	Seia	Centro	Cafeteria/Pastry	Small	Total ban	Total ban	23-Apr-10				No		red display	Yes	NR	NR				NR	False											No		No	No	No	No	Yes	65		3		1		1		1	0	0
SEI-RST-G0001	Seia	Centro	Restaurant	Large	Total ban	Total ban	23-Apr-10			200	Yes	red display	red display	Yes	Yes	Yes				NR	False											No		No	No	No	No	No	20		0	0		0		0		0	0
SEI-RST-P0001	Seia	Centro	Restaurant	Small	Total ban	Total ban	28-Apr-10				Yes	red display	red display	Yes	Yes	Yes				NR	False											No		No	No	No	No	No	50		0	0		0		0		0	0
SEI-RST-P0002	Seia	Centro	Restaurant	Small			14-Apr-10				No		None								False											No		No	No	No	No	No	60		3		1		1		1	0	0
SEI-RST-P0003	Seia	Centro	Cafeteria/Pastry	Small	Smoking permission	Smoking Permission + DSA	09-Apr-10				Yes	blue display	None							NR	False											No		Yes	Yes	No	Yes	Yes	35		0	0		0		0		3	3
SEI-RST-P0005	Seia	Centro	Restaurant	Small	Total ban	Total ban	14-Apr-10	80	0	88	No		red display	Yes	Yes	Yes				NR	False											No		No	No	No	No	No	50		3		1		1		1	0	0
SEI-RST-P0006	Seia	Centro	Restaurant	Small	Total ban	Total ban	27-Apr-10				Yes	red display	red display	Yes	Yes	Yes				NR	False											No		No	No	No	No	No	100		0	0		0		0		0	0
SEI-RST-P0007	Seia	Centro	Restaurant	Small	Total ban	Total ban	27-Apr-10				Yes	red display	red display	Yes	Yes	Yes				NR	False											NR		No	No	No	No	No	45		0	0		0		0		0	0
SEI-RST-P0008	Seia	Centro	Restaurant	Small	Total ban	Total ban	23-Apr-10				Yes	red display	None							NR	False											No		No	No	No	No	No	50		0	0		0		0		0	0
SEI-RST-P0009	Seia	Centro	Restaurant	Small	Total ban	Total ban	27-Apr-10				Yes	red display	red display	Yes	Yes	Yes				NR	False											No		No	No	No	No	No	30		0	0		0		0		0	0
SEI-RST-P0010	Seia	Centro	Restaurant	Small	Total ban	Total ban	28-Apr-10	60			Yes	red display	red display	No	Yes	Yes				NR	False											No		No	No	No	No	No	40		0	1		0		0		0	0
SEI-RST-P0011	Seia	Centro	Restaurant	Small	Total ban	Total ban	27-Apr-10				Yes	red display	red display	Yes	Yes	Yes				NR	False											No		No	No	No	No	No			0	0		0		0		0	0
SEI-RST-P0012	Seia	Centro	Restaurant	Large	Total ban	Total ban	28-Apr-10				Yes	red display	None							NR	False											No		No	No	No	No	No	400		0	0		0		0		0	0
SEI-RST-P0013	Seia	Centro	Restaurant	Small	Total ban	Total ban	08-May-10				Yes	red display	red display	No	Yes	Yes				NR	False											No		No	No	No	No	No	80		0	1		0		0		0	0
SEI-RST-P0014	Seia	Centro	Restaurant	Small	Total ban	Total ban	23-Apr-10				Yes	red display	red display	Yes	Yes	Yes				NR	False											No		No	No	No	No	No	50		0	0		0		0		0	0
SEI-RST-P0015	Seia	Centro	Restaurant	Small	Total ban	Total ban	28-Apr-10				Yes	red display	red display	Yes	Yes	Yes				NR	False											No		No	No	No	No	No	70		0	0		0		0		0	0
SEI-RST-P0016	Seia	Centro	Restaurant	Small	Total ban	Total ban	14-Apr-10				Yes	red display	red display	No	Yes	Yes				NR	False											No		No	No	No	No	Yes	60		0	1		0		0		0	0
SEI-RST-P0017	Seia	Centro	Restaurant	Small			14-Apr-10				Yes	blue and red display	None								False											No		No	No	No	No	No	60		0	0		0		0		0	0
SEI-RST-P0018	Seia	Centro	Restaurant	Small	Total ban	Total ban	14-Apr-10				Yes	red display	None							NR	False											No		No	No	No	No	No	20		0	0		0		0		0	0
SEI-RST-P0019	Seia	Centro	Restaurant	Small	Total ban	Total ban	23-Apr-10			150	Yes	red display	red display	Yes	Yes	Yes				NR	False											No		No	No	No	No	No	100		0	0		0		0		0	0
SEI-RST-P0021	Seia	Centro	Restaurant	Small	Total ban	Total ban	12-Apr-10				Yes	red display	red display	Yes	Yes	Yes				NR	False											No		No	No	No	No	No	120		0	0		0		0		0	0
SEI-RST-P0022	Seia	Centro	Restaurant	Small	Total ban	Total ban	23-Apr-10				Yes	red display	red display	Yes	Yes	Yes				NR	False											No		No	No	No	No	No	50		0	0		0		0		0	0
SEI-RST-P0023	Seia	Centro	Restaurant	Small	Total ban	Total ban	08-May-10				Yes	red display	None							NR	False											No		No	No	No	No	No	50		0	0		0		0		0	0
SEI-RST-P0024	Seia	Centro	Restaurant	Small	Total ban	Total ban	27-Apr-10				Yes	red display	red display	Yes	Yes	Yes				NR	False											No		No	No	No	No	No	70		0	0		0		0		0	0
SEI-RST-P0025	Seia	Centro	Restaurant	Small	Total ban	Total ban	08-May-10				Yes	red display	red display	Yes	Yes	Yes				NR	False											No		No	No	No	No	Yes	50		0	0		0		0		0	0
SEI-RST-P0026	Seia	Centro	Restaurant	Small	Total ban	Total ban	04-May-10				Yes	red display	red display	No	No	No				NR	False											No		No	No	No	No	Yes	50		0	1		1		1		0	0
SEI-RST-P0027	Seia	Centro	Restaurant	Small	Total ban	Total ban	08-May-10				Yes	red display	red display	No	Yes	Yes				NR	False											No		No	No	No	No	No	100		0	1		0		0		0	0
SEI-RST-P0028	Seia	Centro	Restaurant	Large	Total ban	Total ban	04-May-10			240	Yes	red display	None							NR	False											No		No	No	No	No	No			0	0		0		0		0	0
SMF-BPD-P0002	Santa Maria da Feira	Norte	Disco/Bar/Pub	Small	DSA	Smoking Permission + DSA	01-Apr-10				Yes	blue and red display	blue and red display							NR	False		Yes	Yes	Yes	No	False	False	False	False		No		Yes	Yes	No	Yes	Yes	100		0	0		0		0		3	3
SMF-BPD-P0010	Santa Maria da Feira	Norte	Restaurant	Large	Total ban	Total ban	2010-03-25				No		red display	Yes	Yes	Yes				NR	False											No		No	No	No	No	No	50		3		1		1		1	0	0
SMF-BPD-P0014	Santa Maria da Feira	Norte	Disco/Bar/Pub	Small	Smoking permission	Smoking Permission + DSA	09-Apr-10				No		blue display				Yes	Yes	Yes	Ventilation/ On	False	Yes										No		Yes	Yes	No	Yes	Yes	50		3		1		1		1	3	3
SMF-BPD-P0016	Santa Maria da Feira	Norte	Restaurant	Small	Total ban	Total ban	2010-03-21			90	Yes	red display	red display	Yes	Yes	Yes				NR	False											No		No	No	No	No	No	80		0	0		0		0		0	0
SMF-BPD-P0017	Santa Maria da Feira	Norte	Disco/Bar/Pub	Small	Smoking permission	Smoking Permission + DSA	01-Apr-10				Yes	blue display	blue display				Yes	Yes	Yes	Ventilation/ On	True	Yes										No		Yes	Yes	No	Yes	Yes	60		0	0		0		0		3	3
SMF-BPD-P0022	Santa Maria da Feira	Norte	Disco/Bar/Pub	Small	Smoking permission	Smoking Permission + DSA	2010-03-27				No		blue display				Yes	Yes	Yes	Ventilation/ On	True	Yes										No		Yes	Yes	No	Yes	Yes	60		3		1		1		1	3	3
SMF-BPD-P0029	Santa Maria da Feira	Norte	Disco/Bar/Pub	Small	Total ban	Total ban	2010-01-20				Yes	red display	red display	Yes	Yes	Yes				NR	False											No		No	No	No	No	Yes	70		0	0		0		0		0	0
SMF-CPT-G0001	Santa Maria da Feira	Norte	Cafeteria/Pastry	Large	Total ban	Total ban	2010-03-21				Yes	red display	red display	Yes	Yes	Yes				NR	False											No		No	No	No	No	Yes	200		0	0		0		0		0	0
SMF-CPT-P0001	Santa Maria da Feira	Norte	Cafeteria/Pastry	Small	Total ban	Total ban	2010-03-18				Yes	red display	red display	Yes	Yes	Yes				NR	False											No		No	No	No	No	Yes	36		0	0		0		0		0	0
SMF-CPT-P0014	Santa Maria da Feira	Norte	Cafeteria/Pastry	Small	Total ban	Total ban	2010-03-29				Yes	red display	red display	Yes	Yes	Yes				NR	False											Yes	Vendem isqueiros	No	No	No	No	Yes	40		0	0		0		0		0	0
SMF-CPT-P0017	Santa Maria da Feira	Norte	Cafeteria/Pastry	Small	Total ban	Total ban	2010-03-25				Yes	red display	red display	Yes	Yes	Yes				NR	False											No		No	No	No	No	Yes	40		0	0		0		0		0	0
SMF-CPT-P0025	Santa Maria da Feira	Norte	Cafeteria/Pastry	Small	Total ban	Total ban	2010-03-18				Yes	red display	red display	Yes	Yes	Yes				NR	False											No		No	No	No	No	No	25		0	0		0		0		0	0
SMF-CPT-P0034	Santa Maria da Feira	Norte	Cafeteria/Pastry	Small	Smoking permission	Smoking Permission + DSA	2010-03-25				Yes	blue display	blue display				Yes	Yes	No se percebe/No está visível	Inexistence/Off or existence/Off or Not visible	True	No visibility										Yes	Vendem tabaco / Vendem isqueiros	Yes	No	No	Yes	No	30		0	0		0		0		3	0
SMF-CPT-P0041	Santa Maria da Feira	Norte	Cafeteria/Pastry	Small	Total ban	Total ban	2010-03-20				Yes	red display	red display	Yes	Yes	Yes				NR	False											No		No	No	No	No	Yes	60		0	0		0		0		0	0
SMF-CPT-P0049	Santa Maria da Feira	Norte	Cafeteria/Pastry	Small	Total ban	Total ban	2010-03-19				Yes	red display	red display	Yes	Yes	Yes				NR	False											Yes	Vende tabaco	No	No	No	No	No	25		0	0		0		0		0	0
SMF-CPT-P0058	Santa Maria da Feira	Norte	Cafeteria/Pastry	Small	Total ban	Total ban	2010-03-25				Yes	red display	red display	Yes	Yes	Yes				NR	False											No		No	No	No	No	Yes	45		0	0		0		0		0	0
SMF-CPT-P0065	Santa Maria da Feira	Norte	Cafeteria/Pastry	Small	Total ban	Total ban	2010-03-23				Yes	red display	red display	Yes	Yes	Yes				NR	False											No		No	No	No	No	Yes	40		0	0		0		0		0	0
SMF-CPT-P0073	Santa Maria da Feira	Norte	Cafeteria/Pastry	Small	Smoking permission	Smoking Permission + DSA	2010-03-25				Yes	blue display	blue display				Yes	Yes	Yes	Ventilation/ On	True	Yes										No		Yes	Yes	No	Yes	No	45		0	0		0		0		3	3
SMF-CPT-P0081	Santa Maria da Feira	Norte	Cafeteria/Pastry	Small	Total ban	Total ban	2010-03-16				Yes	red display	red display	Yes	Yes	Yes				NR	False											No		No	No	No	No	Yes	45		0	0		0		0		0	0
SMF-CPT-P0089	Santa Maria da Feira	Norte	Cafeteria/Pastry	Small	Total ban	Total ban	2010-03-18				Yes	red display	red display	Yes	Yes	Yes				NR	False											No		No	No	No	No	Yes	40		0	0		0		0		0	0
SMF-CPT-P0103	Santa Maria da Feira	Norte	Cafeteria/Pastry	Small	Total ban	Total ban	2010-03-27				No		red display	Yes	Yes	Yes				NR	False											Yes	Vendem Tabaco	No	No	No	No	No	20		3		1		1		1	0	0
SMF-CPT-P0107	Santa Maria da Feira	Norte	Cafeteria/Pastry	Small	Total ban	Total ban	2010-03-26				Yes	red display	red display	Yes	Yes	Yes				NR	False											No		No	No	No	No	Yes	50		0	0		0		0		0	0
SMF-CPT-P0113	Santa Maria da Feira	Norte	Cafeteria/Pastry	Small	Total ban	Total ban	2010-03-21				No		red display	Yes	Yes	Yes				NR	False											No		Yes	No	No	No	Yes	60		3		1		1		1	3	0
SMF-CPT-P0121	Santa Maria da Feira	Norte	Cafeteria/Pastry	Small	Smoking permission	Smoking Permission + DSA	2010-03-19				Yes	blue display	blue display				Yes	Yes	Yes	Ventilation/ On	True	Yes										No		Yes	Yes	No	Yes	No	40		0	0		0		0		3	3
SMF-CPT-P0131	Santa Maria da Feira	Norte	Cafeteria/Pastry	Small	Total ban	Total ban	2010-03-25				Yes	red display	red display	Yes	Yes	Yes				NR	False											No		No	No	No	No	Yes	35		0	0		0		0		0	0
SMF-CPT-P0138	Santa Maria da Feira	Norte	Restaurant	Small	DSA	Smoking Permission + DSA	2010-03-21				Yes	red display	blue and red display							NR	False		Yes	Yes	NR	Yes	False	False	False	False		No		Yes	No	No	No	Yes	70		0	0		0		0		3	0
SMF-CPT-P0140	Santa Maria da Feira	Norte	Cafeteria/Pastry	Small	Total ban	Total ban	01-Apr-10			90	Yes	red display	red display	Yes	Yes	Yes				NR	False											No		No	No	No	No	Yes	75		0	0		0		0		0	0
SMF-RST-G0004	Santa Maria da Feira	Norte	Restaurant	Large	Total ban	Total ban	2010-03-26	286	18		Yes	red display	red display	Yes	Yes	Yes				NR	False											Yes	No exterior do estabelecimento existe uma espécie de "Cinzeiro" que tem o Yesbolo do cigarro.	No	No	No	No	No	230		0	0		0		0		0	0
SMF-RST-P0001	Santa Maria da Feira	Norte	Restaurant	Small	Total ban	Total ban	2010-03-18				Yes	red display	red display	Yes	Yes	Yes				NR	False											No		No	No	No	No	No	30		0	0		0		0		0	0
SMF-RST-P0009	Santa Maria da Feira	Norte	Restaurant	Small	Total ban	Total ban	2010-03-23			111	Yes	red display	red display	Yes	Yes	Yes				NR	False											No		No	No	No	No	Yes	100		0	0		0		0		0	0
SMF-RST-P0011	Santa Maria da Feira	Norte	Cafeteria/Pastry	Small	Total ban	Total ban	2010-03-20				Yes	red display	red display	Yes	Yes	Yes				NR	False											No		No	No	No	No	No	40		0	0		0		0		0	0
SMF-RST-P0026	Santa Maria da Feira	Norte	Restaurant	Small	Total ban	Total ban	2010-03-27				Yes	red display	red display	Yes	Yes	Yes				NR	False											No		No	No	No	No	Yes	65		0	0		0		0		0	0
SMF-RST-P0033	Santa Maria da Feira	Norte	Restaurant	Large	DSA	Smoking Permission + DSA	2010-03-20			200	Yes	blue and red display	blue and red display							NR	False		Yes	Yes	NR	Yes	True	False	False	False		Yes	Vendem tabaco na zona de No fumadores (balcão situa-se na zona de No-fumadores)	Yes	Yes	No	Yes	No	120		0	0		0		0		3	3
SMF-RST-P0034	Santa Maria da Feira	Norte	Restaurant	Small	Total ban	Total ban	09-Apr-10				Yes	red display	red display	Yes	Yes	Yes				NR	False											No		No	No	No	No	Yes	60		0	0		0		0		0	0
SMF-RST-P0041	Santa Maria da Feira	Norte	Disco/Bar/Pub	Small	DSA	Smoking Permission + DSA	2010-03-26				Yes	blue and red display	blue and red display							NR	False		Yes	Yes	Yes	Yes	True	False	False	False		No		Yes	Yes	No	Yes	Yes	60		0	0		0		0		3	3
SMF-RST-P0042	Santa Maria da Feira	Norte	Restaurant	Small	Total ban	Total ban	01-Apr-10				Yes	red display	red display	Yes	Yes	Yes				NR	False											No		No	No	No	No	No	45		0	0		0		0		0	0
SMF-RST-P0049	Santa Maria da Feira	Norte	Restaurant	Small	Total ban	Total ban	2010-03-21				Yes	red display	red display	Yes	Yes	Yes				NR	False											Yes	Vendem Tabaco	No	No	No	No	No	45		0	0		0		0		0	0
SMF-RST-P0059	Santa Maria da Feira	Norte	Restaurant	Small	Total ban	Total ban	2010-03-23			70	Yes	red display	red display	Yes	Yes	Yes				NR	False											No		No	No	No	No	Yes	60		0	0		0		0		0	0
SMF-RST-P0065	Santa Maria da Feira	Norte	Restaurant	Small	Total ban	Total ban	2010-03-20				Yes	red display	red display	Yes	Yes	Yes				NR	False											No		No	No	No	No	No	40		0	0		0		0		0	0
SMF-RST-P0073	Santa Maria da Feira	Norte	Restaurant	Large	Total ban	Total ban	2010-03-20				No		red display	Yes	Yes	Yes				NR	False											No		No	No	No	No	No	170		3		1		1		1	0	0
SMF-RST-P0074	Santa Maria da Feira	Norte	Restaurant	Small	Total ban	Total ban	01-Apr-10				Yes	red display	red display	Yes	Yes	Yes				NR	False											No		No	No	No	No	Yes	55		0	0		0		0		0	0
SMF-RST-P0081	Santa Maria da Feira	Norte	Restaurant	Small	Total ban	Total ban	2010-03-19				Yes	red display	red display	Yes	Yes	Yes				NR	False											No		No	No	No	No	Yes	40		0	0		0		0		0	0
SMF-RST-P0089	Santa Maria da Feira	Norte	Restaurant	Small	Total ban	Total ban	2010-03-21			120	Yes	red display	red display	Yes	Yes	Yes				NR	False											No		No	No	No	No	Yes	120		0	0		0		0		0	0
SMF-RST-P0097	Santa Maria da Feira	Norte	Restaurant	Small	Total ban	Total ban	2010-03-20				Yes	red display	red display	Yes	Yes	Yes				NR	False											No		No	No	No	No	No	50		0	0		0		0		0	0
SMF-RST-P0105	Santa Maria da Feira	Norte	Restaurant	Small	Total ban	Total ban	2010-03-18				Yes	red display	red display	Yes	Yes	Yes				NR	False											No		No	No	No	No	Yes	130		0	0		0		0		0	0
SMF-RST-P0113	Santa Maria da Feira	Norte	Restaurant	Small	Total ban	Total ban	2010-03-23				No		red display	Yes	Yes	Yes				NR	False											No		No	No	No	No	No	80		3		1		1		1	0	0
SMF-RST-P0121	Santa Maria da Feira	Norte	Restaurant	Small	Total ban	Total ban	2010-03-26			128	Yes	red display	red display	Yes	Yes	Yes				NR	False											Yes	O menu na parte de trás apresenta o distico vermelho, mas em dimensões mais reduzidas (ausência de lei/coima))	No	No	No	No	No	120		0	0		0		0		0	0
SNC-BPD-G0001	Santiago do Cacém	Alentejo	Disco/Bar/Pub	Large	DSA	Smoking Permission + DSA	14-Aug-10			900	Yes	blue and red display	blue and red display							NR	False		Yes	Yes	Yes	Yes	True	False	False	False		No		Yes	Yes	Yes	Yes	Yes			0	0		0		0		3	3
SNC-BPD-P0001	Santiago do Cacém	Alentejo	Disco/Bar/Pub	Small	Smoking permission	Smoking Permission + DSA	22-Apr-10			123	No		blue display				Yes	Yes	Yes	Inexistence/Off or existence/Off or Not visible	True	No visibility										No		Yes	Yes	Yes	Yes	Yes			3		1		1		1	3	3
SNC-BPD-P0002	Santiago do Cacém	Alentejo	Disco/Bar/Pub	Small	Total ban	Total ban	14-Aug-10			50	Yes	red display	red display	Yes	Yes	Yes				NR	False											No		No	No	No	No	Yes	60		0	0		0		0		0	0
SNC-BPD-P0005	Santiago do Cacém	Alentejo	Cafeteria/Pastry	Small	Total ban	Total ban	18-Aug-10			28	Yes	red display	red display	Yes	Yes	Yes				NR	False											Yes	Um sinal a dizer "No fume"	No	No	No	No	Yes	30		0	0		0		0		0	0
SNC-BPD-P0006	Santiago do Cacém	Alentejo	Cafeteria/Pastry	Small	Total ban	Total ban	17-Aug-10			32	Yes	red display	red display	Yes	Yes	Yes				NR	False											No		No	No	No	No	Yes	40		0	0		0		0		0	0
SNC-BPD-P0008	Santiago do Cacém	Alentejo	Cafeteria/Pastry	Small	Total ban	Total ban	2010-03-27				Yes	red display	red display	Yes	Yes	Yes				NR	False											No		No	No	No	No	Yes	20		0	0		0		0		0	0
SNC-BPD-P0009	Santiago do Cacém	Alentejo	Restaurant	Small	DSA	Smoking Permission + DSA	04-May-10			48	Yes	blue and red display	blue and red display							NR	False		Yes	Yes	Yes	Yes	False	False	False	False		No		Yes	No	No	No	No	50		0	0		0		0		3	0
SNC-CPT-P0002	Santiago do Cacém	Alentejo	Cafeteria/Pastry	Small	Total ban	Total ban	2010-03-20				No		red display	Yes	Yes	Yes				NR	False											No		No	No	No	No	Yes	30		3		1		1		1	0	0
SNC-CPT-P0004	Santiago do Cacém	Alentejo	Cafeteria/Pastry	Small	Total ban	Total ban	2010-03-27			54	Yes	red display	red display	Yes	Yes	Yes				NR	False											Yes	Dístico vermelho com a proibição de fumar	No	No	No	NR	Yes	40		0	0		0		0		0	0
SNC-CPT-P0005	Santiago do Cacém	Alentejo	Restaurant	Small	Total ban	Total ban	2010-03-20			44	Yes	red display	None							NR	False											No		No	No	No	No	Yes	50		0	0		0		0		0	0
SNC-CPT-P0006	Santiago do Cacém	Alentejo	Cafeteria/Pastry	Small	Total ban	Total ban	2010-03-26			26	Yes	red display	None							NR	False											No		No	No	No	No	No	30		0	0		0		0		0	0
SNC-CPT-P0008	Santiago do Cacém	Alentejo	Cafeteria/Pastry	Small	Total ban	Total ban	2010-03-24				Yes	red display	red display	Yes	Yes	Yes				NR	False											No		No	No	No	No	No	20		0	0		0		0		0	0
SNC-CPT-P0009	Santiago do Cacém	Alentejo	Cafeteria/Pastry	Small	Smoking permission	Smoking Permission + DSA	07-Apr-10			34	Yes	blue display	blue display				Yes	Yes	Yes	Ventilation/ On	True	NR										No		Yes	No	Yes	No	Yes	30		0	0		0		0		3	0
SNC-CPT-P0010	Santiago do Cacém	Alentejo	Cafeteria/Pastry	Small	Total ban	Total ban	21-Apr-10			35	Yes	red display	red display	Yes	Yes	Yes				NR	False											Yes	Um papel A4 sobre a nova Lei do Tabaco	No	No	No	No	Yes	30		0	0		0		0		0	0
SNC-CPT-P0011	Santiago do Cacém	Alentejo	Cafeteria/Pastry	Small	Total ban	Total ban	21-Apr-10				Yes	red display	red display	Yes	Yes	Yes				NR	False											Yes	Sinais de proibição de fumar	No	No	No	No	Yes	48		0	0		0		0		0	0
SNC-CPT-P0012	Santiago do Cacém	Alentejo	Cafeteria/Pastry	Small	Smoking permission	Smoking Permission + DSA	18-Aug-10				Yes	blue display	None							NR	False											No		Yes	Yes	Yes	Yes	Yes	8		0	0		0		0		3	3
SNC-CPT-P0014	Santiago do Cacém	Alentejo	Cafeteria/Pastry	Small	Total ban	Total ban	2010-03-20				Yes	red display	red display	Yes	Yes	Yes				NR	False											No		No	No	No	No	No	22		0	0		0		0		0	0
SNC-CPT-P0017	Santiago do Cacém	Alentejo	Cafeteria/Pastry	Small	Total ban	Total ban	2010-03-24				Yes	red display	red display	Yes	Yes	Yes				NR	False											No		No	No	No	No	Yes	30		0	0		0		0		0	0
SNC-CPT-P0018	Santiago do Cacém	Alentejo	Cafeteria/Pastry	Small	Total ban	Total ban	2010-03-27				Yes	red display	None							NR	False											No		No	No	No	No	Yes	35		0	0		0		0		0	0
SNC-CPT-P0019	Santiago do Cacém	Alentejo	Cafeteria/Pastry	Small	Total ban	Total ban	2010-03-27			50	No		red display	Yes	Yes	Yes				NR	False											No		No	No	No	No	Yes	40		3		1		1		1	0	0
SNC-CPT-P0020	Santiago do Cacém	Alentejo	Cafeteria/Pastry	Small	Smoking permission	Smoking Permission + DSA	2010-03-27			60	Yes	blue display	blue display				Yes	Yes	Yes	Ventilation/ On	False	Yes										No		Yes	Yes	Yes	Yes	Yes	70		0	0		0		0		3	3
SNC-CPT-P0021	Santiago do Cacém	Alentejo	Cafeteria/Pastry	Small	Smoking permission	Smoking Permission + DSA	21-Apr-10			28	Yes	blue display	None							NR	False											No		Yes	Yes	Yes	Yes	No	30		0	0		0		0		3	3
SNC-CPT-P0024	Santiago do Cacém	Alentejo	Cafeteria/Pastry	Small	Smoking permission	Smoking Permission + DSA	21-Sep-10				Yes	blue display	blue display				Yes	Yes	Yes	Ventilation/ On	True	Yes										No		Yes	Yes	Yes	Yes	Yes	50		0	0		0		0		3	3
SNC-CPT-P0025	Santiago do Cacém	Alentejo	Cafeteria/Pastry	Small	Total ban	Total ban	11-Sep-10				Yes	red display	red display	Yes	Yes	Yes				NR	False											No		No	No	No	No	Yes	50		0	0		0		0		0	0
SNC-RST-G0001	Santiago do Cacém	Alentejo	Restaurant	Large	Total ban	Total ban	19-Aug-10				Yes	red display	None							NR	False											No		No	No	No	No	No	200		0	0		0		0		0	0
SNC-RST-P0001	Santiago do Cacém	Alentejo	Restaurant	Small	Total ban	Total ban	2010-03-17				Yes	red display	red display	Yes	Yes	Yes				NR	False											No		No	No	No	No	No	37		0	0		0		0		0	0
SNC-RST-P0005	Santiago do Cacém	Alentejo	Restaurant	Small	Total ban	Total ban	2010-03-15				Yes	red display	red display	Yes	Yes	Yes				NR	False											No		No	No	No	No	Yes	50		0	0		0		0		0	0
SNC-RST-P0007	Santiago do Cacém	Alentejo	Restaurant	Small	Smoking permission	Smoking Permission + DSA	2010-03-27				Yes	blue display	None							NR	False											No		Yes	No	Yes	Yes	Yes	40		0	0		0		0		3	0
SNC-RST-P0012	Santiago do Cacém	Alentejo	Restaurant	Small	Smoking permission	Smoking Permission + DSA	2010-03-20			22	Yes	blue display	blue display				Yes	Yes	Yes	Ventilation/ On	True	Yes										No		Yes	No	No	No	Yes	20		0	0		0		0		3	0
SNC-RST-P0013	Santiago do Cacém	Alentejo	Restaurant	Small	Total ban	Total ban	2010-03-20				Yes	red display	red display	Yes	Yes	Yes				NR	False											NR		No	No	No	No	Yes	44		0	0		0		0		0	0
SNC-RST-P0015	Santiago do Cacém	Alentejo	Restaurant	Small	DSA	Smoking Permission + DSA	2010-03-17				No		blue and red display							NR	False		Yes	Yes	Yes	Yes	True	False	False	False		No		Yes	NR	Yes	Yes	No	56		3		1		1		1	3	0
SNC-RST-P0016	Santiago do Cacém	Alentejo	Restaurant	Small			2010-03-25				Yes	red display	None								False											No		No	No	No	Yes	No	82		0	0		0		0		0	0
SNC-RST-P0019	Santiago do Cacém	Alentejo	Restaurant	Small	DSA	Smoking Permission + DSA	2010-03-19			370	Yes	blue and red display	blue and red display							NR	False		Yes	Yes	Yes	Yes	True	False	False	False		No		Yes	No	Yes	Yes	Yes	40		0	0		0		0		3	0
SNC-RST-P0021	Santiago do Cacém	Alentejo	Restaurant	Small	Smoking permission	Smoking Permission + DSA	2010-03-20				Yes	blue display	blue display				Yes	Yes	Yes	Inexistence/Off or existence/Off or Not visible	False	No										No		Yes	No	No	Yes	Yes	40		0	0		0		0		3	0
SNC-RST-P0022	Santiago do Cacém	Alentejo	Restaurant	Small	DSA	Smoking Permission + DSA	04-May-10			60	Yes	blue and red display	blue and red display							NR	False		Yes	Yes	Yes	Yes	False	False	False	False		No		Yes	No	Yes	Yes	Yes			0	0		0		0		3	0
SNC-RST-P0024	Santiago do Cacém	Alentejo	Restaurant	Small	Total ban	Total ban	2010-03-25				Yes	red display	red display	Yes	Yes	Yes				NR	False											No		No	No	No	No	No	44		0	0		0		0		0	0
SNC-RST-P0025	Santiago do Cacém	Alentejo	Restaurant	Small	Smoking permission	Smoking Permission + DSA	2010-03-17			45	Yes	blue display	None				Yes	Yes	No se percebe/No está visível	Inexistence/Off or existence/Off or Not visible	False	No visibility										No		Yes	No	No	No	No	40		0	0		0		0		3	0
SNC-RST-P0028	Santiago do Cacém	Alentejo	Restaurant	Small	Total ban	Total ban	2010-03-25			87	Yes	red display	red display	Yes	Yes	Yes				NR	False											No		No	No	No	No	No	60		0	0		0		0		0	0
SNC-RST-P0030	Santiago do Cacém	Alentejo	Restaurant	Small	Total ban	Total ban	15-Sep-10			80	Yes	red display	red display	Yes	Yes	Yes				NR	False											No		No	No	No	No	Yes	70		0	0		0		0		0	0
SNC-RST-P0031	Santiago do Cacém	Alentejo	Restaurant	Small	Total ban	Total ban	19-May-10			36	Yes	red display	red display	Yes	Yes	Yes				NR	False											No		No	No	No	No	No	30		0	0		0		0		0	0
SNC-RST-P0032	Santiago do Cacém	Alentejo	Restaurant	Small	Total ban	Total ban	15-Apr-10				Yes	red display	None							NR	False											No		No	No	No	No	No	32		0	0		0		0		0	0
SNC-RST-P0033	Santiago do Cacém	Alentejo	Restaurant	Small	Total ban	Total ban	2010-03-17				Yes	red display	None							NR	False											No		No	No	No	No	No	46		0	0		0		0		0	0
SNC-RST-P0035	Santiago do Cacém	Alentejo	Restaurant	Small	Total ban	Total ban	2010-03-17			84	Yes	red display	red display	Yes	Yes	Yes				NR	False											No		No	No	No	No	Yes			0	0		0		0		0	0
SNC-RST-P0037	Santiago do Cacém	Alentejo	Restaurant	Small	Total ban	Total ban	2010-03-20				Yes	red display	None							NR	False											No		No	No	No	No	Yes	50		0	0		0		0		0	0
SNT-BPD-P0001	Santarém	Alentejo	Disco/Bar/Pub	Small	Smoking permission	Smoking Permission + DSA	10-Apr-10				Yes	blue display	None							NR	False											No		Yes	Yes	Yes	Yes	No	100		0	0		0		0		3	3
SNT-BPD-P0006	Santarém	Alentejo	Disco/Bar/Pub	Small	Total ban	Total ban	17-Apr-10			40	No		None							NR	False											No		Yes	Yes	Yes	Yes	Yes	40		3		1		1		1	3	3
SNT-BPD-P0011	Santarém	Alentejo	Disco/Bar/Pub	Small	Total ban	Total ban	10-Apr-10				No		None							NR	False											No		Yes	Yes	Yes	Yes	No	20		3		1		1		1	3	3
SNT-BPD-P0014	Santarém	Alentejo	Disco/Bar/Pub	Small	DSA	Smoking Permission + DSA	11-Apr-10			40	No		blue and red display							NR	False		No	No	No	Yes	False	True	True	True		No		Yes	Yes	Yes	Yes	Yes	50		3		1		1		1	3	3
SNT-BPD-P0017	Santarém	Alentejo	Cafeteria/Pastry	Small	Smoking permission	Smoking Permission + DSA	10-Apr-10			40	Yes	blue display	blue display				Yes	Yes	Yes	Ventilation/ On	False	Yes										No		Yes	Yes	Yes	Yes	Yes	40		0	0		0		0		3	3
SNT-BPD-P0018	Santarém	Alentejo	Disco/Bar/Pub	Small	DSA	Smoking Permission + DSA	17-Apr-10			100	Yes	blue and red display	blue and red display							NR	False		Yes	Yes	Yes	Yes	False	False	False	True		No		Yes	Yes	Yes	Yes	Yes	100		0	0		0		0		3	3
SNT-CPT-G0001	Santarém	Alentejo	Cafeteria/Pastry	Large	Total ban	Total ban	11-Apr-10			60	Yes	red display	red display	Yes	No	No				NR	False											No		No	No	Yes	No	No	100		0	0		1		1		0	0
SNT-CPT-P0001	Santarém	Alentejo	Cafeteria/Pastry	Small	Smoking permission	Smoking Permission + DSA	10-Apr-10				Yes	blue display	None							NR	False											No		Yes	No	No	Yes	No	50		0	0		0		0		3	0
SNT-CPT-P0007	Santarém	Alentejo	Cafeteria/Pastry	Small	Smoking permission	Smoking Permission + DSA	10-Apr-10				Yes	blue display	None							NR	False											No		Yes	Yes	Yes	Yes	Yes	50		0	0		0		0		3	3
SNT-CPT-P0011	Santarém	Alentejo	Cafeteria/Pastry	Small	DSA	Smoking Permission + DSA	09-Apr-10				Yes	red display	blue and red display							NR	False		No	No	No	Yes	False	False	False	True		No		Yes	Yes	Yes	Yes	Yes			0	0		0		0		3	3
SNT-CPT-P0016	Santarém	Alentejo	Cafeteria/Pastry	Small	Total ban	Total ban	06-Apr-10				Yes	red display	None							NR	False											No		Yes	Yes	No	No	No	30		0	0		0		0		3	3
SNT-CPT-P0021	Santarém	Alentejo	Restaurant	Small	DSA	Smoking Permission + DSA	09-Apr-10				Yes	blue and red display	blue and red display							NR	False		Yes	Yes	Yes	Yes	False	False	True	False		No		Yes	Yes	Yes	Yes	Yes	40		0	0		0		0		3	3
SNT-CPT-P0022	Santarém	Alentejo	Cafeteria/Pastry	Small	Total ban	Total ban	11-Apr-10				No		None							NR	False											No		Yes	Yes	Yes	No	Yes	40		3		1		1		1	3	3
SNT-CPT-P0027	Santarém	Alentejo	Cafeteria/Pastry	Small	Smoking permission	Smoking Permission + DSA	17-Apr-10				No		None							NR	False											No		Yes	Yes	Yes	Yes	Yes	25		3		1		1		1	3	3
SNT-CPT-P0031	Santarém	Alentejo	Cafeteria/Pastry	Small	Smoking permission	Smoking Permission + DSA	10-Apr-10				Yes	blue display	blue display				Yes	No	Yes	Ventilation/ On	True	Yes										No		Yes	Yes	No	Yes	Yes	50		0	0		0		0		3	3
SNT-CPT-P0036	Santarém	Alentejo	Cafeteria/Pastry	Small	Total ban	Total ban	06-Apr-10				Yes	red display	red display	Yes	No	No				NR	False											No		Yes	Yes	Yes	Yes	No	40		0	0		1		1		3	3
SNT-CPT-P0041	Santarém	Alentejo	Cafeteria/Pastry	Small	Total ban	Total ban	11-Apr-10				No		None							NR	False											No		No	No	No	No	No	50		3		1		1		1	0	0
SNT-CPT-P0046	Santarém	Alentejo	Cafeteria/Pastry	Small	Total ban	Total ban	09-Apr-10				Yes	red display	None							NR	False											No		Yes	Yes	Yes	Yes	Yes	30		0	0		0		0		3	3
SNT-CPT-P0051	Santarém	Alentejo	Cafeteria/Pastry	Small	Total ban	Total ban	11-Apr-10			50	Yes	red display	None							NR	False											No		No	No	No	No	No	50		0	0		0		0		0	0
SNT-CPT-P0056	Santarém	Alentejo	Cafeteria/Pastry	Small	Total ban	Total ban	06-Apr-10				No		None							NR	False											No		No	No	No	No	No	30		3		1		1		1	0	0
SNT-CPT-P0062	Santarém	Alentejo	Cafeteria/Pastry	Small	Total ban	Total ban	27-Apr-10				Yes	red display	None							NR	False											No		Yes	Yes	Yes	Yes	No	40		0	0		0		0		3	3
SNT-CPT-P0066	Santarém	Alentejo	Cafeteria/Pastry	Small	Total ban	Total ban	06-Apr-10				Yes	red display	None							NR	False											No		No	No	No	No	No	40		0	0		0		0		0	0
SNT-CPT-P0071	Santarém	Alentejo	Cafeteria/Pastry	Small	Smoking permission	Smoking Permission + DSA	11-Apr-10				Yes	blue and red display	blue display				Yes	Yes	Yes	Ventilation/ On	True	Yes										No		Yes	Yes	Yes	Yes	No	40		0	0		0		0		3	3
SNT-CPT-P0076	Santarém	Alentejo	Cafeteria/Pastry	Small	Total ban	Total ban	06-Apr-10				Yes	red display	None							NR	False											No		No	No	No	No	Yes	40		0	0		0		0		0	0
SNT-RST-G0003	Santarém	Alentejo	Restaurant	Large	Total ban	Total ban	11-Apr-10			90	No		None							NR	False											No		No	No	No	No	No	100		3		1		1		1	0	0
SNT-RST-P0002	Santarém	Alentejo	Restaurant	Small	Smoking permission	Smoking Permission + DSA	17-Apr-10				No		None							NR	False											No		No	No	No	No	No	40		3		1		1		1	0	0
SNT-RST-P0006	Santarém	Alentejo	Restaurant	Small	Total ban	Total ban	06-Apr-10				Yes	red display	None							NR	False											No		No	No	No	No	No	40		0	0		0		0		0	0
SNT-RST-P0017	Santarém	Alentejo	Restaurant	Small	Total ban	Total ban	09-Apr-10				Yes	red display	None							NR	False											No		No	Yes	Yes	No	Yes	100		0	0		0		0		0	3
SNT-RST-P0018	Santarém	Alentejo	Restaurant	Small	Total ban	Total ban	17-Apr-10			70	Yes	red display	None							NR	False											No		No	No	No	No	No	60		0	0		0		0		0	0
SNT-RST-P0023	Santarém	Alentejo	Restaurant	Small	Total ban	Total ban	17-Apr-10			30	No		None							NR	False											No		Yes	Yes	Yes	Yes	No	30		3		1		1		1	3	3
SNT-RST-P0026	Santarém	Alentejo	Restaurant	Small	DSA	Smoking Permission + DSA	10-Apr-10				No		None							NR	False						False	False	False	False		No		No	No	No	No	No	40		3		1		1		1	0	0
SNT-RST-P0033	Santarém	Alentejo	Restaurant	Small	Total ban	Total ban	21-Apr-10			50	Yes	red display	None							NR	False											No		Yes	Yes	Yes	No	Yes	30		0	0		0		0		3	3
SNT-RST-P0036	Santarém	Alentejo	Restaurant	Small	Total ban	Total ban	06-Apr-10				Yes	red display	red display	No	No	No				NR	False											No		Yes	Yes	No	No	Yes	40		0	1		1		1		3	3
SNT-RST-P0041	Santarém	Alentejo	Restaurant	Small	Total ban	Total ban	05-Apr-10				No		None							NR	False											No		Yes	Yes	Yes	Yes	Yes	40		3		1		1		1	3	3
SNT-RST-P0046	Santarém	Alentejo	Restaurant	Small	Total ban	Total ban	09-Apr-10				Yes	red display	None							NR	False											No		Yes	No	No	Yes	Yes	50		0	0		0		0		3	0
SNT-RST-P0051	Santarém	Alentejo	Restaurant	Small	Total ban	Total ban	05-Apr-10			60	No		None							NR	False											Yes		Yes	No	Yes	Yes	No	50		3		1		1		1	3	0
SNT-RST-P0056	Santarém	Alentejo	Restaurant	Small	Smoking permission	Smoking Permission + DSA	10-Apr-10				Yes	blue display	blue display				Yes	No	Yes	Ventilation/ On	True	Yes										No		Yes	No	No	Yes	No	5		0	0		0		0		3	0
SNT-RST-P0062	Santarém	Alentejo	Restaurant	Large	DSA	Smoking Permission + DSA	09-Apr-10				Yes	blue and red display	None							NR	False						False	False	False	False		No		No	No	No	No	Yes	200		0	0		0		0		0	0
SNT-RST-P0063	Santarém	Alentejo	Restaurant	Small	DSA	Smoking Permission + DSA	11-Apr-10				No		blue and red display							NR	False		No			Yes	True	False	False	True		No		Yes	Yes	Yes	Yes	Yes	30		3		1		1		1	3	3
SNT-RST-P0066	Santarém	Alentejo	Restaurant	Small	Total ban	Total ban	11-Apr-10			50	No		None							NR	False											No		No	No	No	No	No	50		3		1		1		1	0	0
SNT-RST-P0073	Santarém	Alentejo	Restaurant	Small	Smoking permission	Smoking Permission + DSA	17-Apr-10			40	Yes	blue display	None							NR	False											No		No	No	No	No	No	40		0	0		0		0		0	0
SNT-RST-P0076	Santarém	Alentejo	Restaurant	Small	Total ban	Total ban	10-Apr-10			40	No		None							NR	False											No		No	No	No	No	No	40		3		1		1		1	0	0
SNT-RST-P0081	Santarém	Alentejo	Restaurant	Small	DSA	Smoking Permission + DSA	10-Apr-10			100	Yes	blue and red display	blue and red display							NR	False		Yes	Yes	Yes	Yes	True	True	False	False		No		Yes	Yes	Yes	Yes	Yes	100		0	0		0		0		3	3
SNT-RST-P0086	Santarém	Alentejo	Restaurant	Small	Total ban	Total ban	10-Apr-10			80	No		None							NR	False											No		No	No	No	No	No	80		3		1		1		1	0	0
SNT-RST-P0092	Santarém	Alentejo	Restaurant	Small	DSA	Smoking Permission + DSA	17-Apr-10				Yes	blue and red display	blue and red display							NR	False		Yes	Yes	Yes	Yes	False	False	False	False		No		Yes	No	No	Yes	No	100		0	0		0		0		3	0
SRT-BPD-P0001	Sertã	Centro	Disco/Bar/Pub	Small	Smoking permission	Smoking Permission + DSA	22-May-10			65	Yes	blue display	blue display				Yes	Yes	Yes	Ventilation/ On	False	Yes										No		Yes	Yes	No	No	Yes	65		0	0		0		0		3	3
SRT-BPD-P0002	Sertã	Centro	Disco/Bar/Pub	Small	Smoking permission	Smoking Permission + DSA	01-May-10				Yes	blue display	blue display				Yes	Yes	No se percebe/No está visível	Inexistence/Off or existence/Off or Not visible	False	NR										No		Yes	Yes	Yes	Yes	NR	25		0	0		0		0		3	3
SRT-BPD-P0003	Sertã	Centro	Disco/Bar/Pub	Small	Smoking permission	Smoking Permission + DSA	2010-06-05			102	Yes	blue display	blue display				Yes	Yes	Yes	Inexistence/Off or existence/Off or Not visible	True	No										No		Yes	No	No	No	Yes	102		0	0		0		0		3	0
SRT-BPD-P0004	Sertã	Centro	Disco/Bar/Pub	Small	Smoking permission	Smoking Permission + DSA	2010-06-05			36	Yes	blue display	blue display				Yes	Yes	Yes	Inexistence/Off or existence/Off or Not visible	True	No visibility										No		No	No	No	No	Yes	36		0	0		0		0		0	0
SRT-CPT-P0001	Sertã	Centro	Cafeteria/Pastry	Small	Total ban	Total ban	01-May-10				Yes	red display	red display	Yes	Yes	Yes				NR	False											No		No	No	No	No	No	30		0	0		0		0		0	0
SRT-CPT-P0003	Sertã	Centro	Cafeteria/Pastry	Small	Total ban	Total ban	22-May-10				No		red display	Yes	Yes	Yes				NR	False											No		No	No	No	No	No	8		3		1		1		1	0	0
SRT-CPT-P0004	Sertã	Centro	Cafeteria/Pastry	Small	Total ban	Total ban	22-May-10				Yes	red display	red display	Yes	Yes	Yes				NR	False											No		No	No	No	No	No	30		0	0		0		0		0	0
SRT-CPT-P0005	Sertã	Centro	Cafeteria/Pastry	Small	Total ban	Total ban	2010-06-16				Yes	red display	red display	Yes	Yes	Yes				NR	False											No		No	No	No	No	Yes	30		0	0		0		0		0	0
SRT-CPT-P0006	Sertã	Centro	Cafeteria/Pastry	Small	Total ban	Total ban	22-May-10				Yes	red display	None							NR	False											No		No	No	No	No	No	20		0	0		0		0		0	0
SRT-CPT-P0007	Sertã	Centro	Cafeteria/Pastry	Small	Smoking permission	Smoking Permission + DSA	22-May-10			65	Yes	blue display	blue display				Yes	Yes	Yes	Ventilation/ On	False	Yes										No		Yes	Yes	No	No	Yes	65		0	0		0		0		3	3
SRT-CPT-P0008	Sertã	Centro	Cafeteria/Pastry	Small	Total ban	Total ban	2010-06-05	39	8	47	Yes	red display	red display	Yes	Yes	Yes				NR	False											No		No	No	No	No	Yes	47		0	0		0		0		0	0
SRT-CPT-P0009	Sertã	Centro	Cafeteria/Pastry	Small	Total ban	Total ban	01-May-10				No		None							NR	False											No		No	No	No	No	No	30		3		1		1		1	0	0
SRT-CPT-P0010	Sertã	Centro	Cafeteria/Pastry	Small	Total ban	Total ban	01-May-10	10	20	30	Yes	red display	red display	Yes	Yes	Yes				NR	False											No		No	No	No	No	No	30		0	0		0		0		0	0
SRT-CPT-P0011	Sertã	Centro	Cafeteria/Pastry	Small	Smoking permission	Smoking Permission + DSA	2010-06-05	60	10	70	Yes	blue display	blue display				Yes	Yes	Yes	Inexistence/Off or existence/Off or Not visible	True	No										No		Yes	Yes	No	No	Yes	70		0	0		0		0		3	3
SRT-CPT-P0012	Sertã	Centro	Cafeteria/Pastry	Small	Total ban	Total ban	22-May-10	27		27	Yes	red display	red display	Yes	Yes	Yes				NR	False											No		No	No	No	No	No	27		0	0		0		0		0	0
SRT-CPT-P0013	Sertã	Centro	Cafeteria/Pastry	Small	Total ban	Total ban	22-May-10				No		red display	Yes	Yes	Yes				NR	False											No		No	No	No	No	No	15		3		1		1		1	0	0
SRT-CPT-P0014	Sertã	Centro	Disco/Bar/Pub	Small	Smoking permission	Smoking Permission + DSA	01-May-10				Yes	blue display	blue display				Yes	Yes	No se percebe/No está visível	Inexistence/Off or existence/Off or Not visible	False	NR										No		Yes	Yes	Yes	Yes	NR	25		0	0		0		0		3	3
SRT-CPT-P0016	Sertã	Centro	Cafeteria/Pastry	Small	Total ban	Total ban	17-May-10				Yes	red display	red display	Yes	Yes	Yes				NR	False											No		No	No	No	No	No	30		0	0		0		0		0	0
SRT-CPT-P0017	Sertã	Centro	Cafeteria/Pastry	Small	Smoking permission	Smoking Permission + DSA	01-May-10				Yes	blue display	blue display				Yes	Yes	No se percebe/No está visível	Inexistence/Off or existence/Off or Not visible	False	NR										No		Yes	Yes	Yes	Yes	NR	20		0	0		0		0		3	3
SRT-CPT-P0019	Sertã	Centro	Cafeteria/Pastry	Small	Smoking permission	Smoking Permission + DSA	2010-06-05			90	Yes	blue display	blue display				Yes	Yes	Yes	Ventilation/ On	True	Yes										No		Yes	No	Yes	Yes	Yes	90		0	0		0		0		3	0
SRT-CPT-P0020	Sertã	Centro	Cafeteria/Pastry	Small	Total ban	Total ban	2010-06-05				Yes	red display	red display	Yes	Yes	Yes				NR	False											No		No	No	No	No	No	35		0	0		0		0		0	0
SRT-CPT-P0021	Sertã	Centro	Cafeteria/Pastry	Small	DSA	Smoking Permission + DSA	2010-06-16	69	25	94	Yes	red display	blue and red display							NR	False		Yes	Yes	Yes	Yes	True	True	False	True		No		Yes	Yes	Yes	Yes	Yes	94		0	0		0		0		3	3
SRT-CPT-P0022	Sertã	Centro	Cafeteria/Pastry	Small	Total ban	Total ban	10-Aug-10				Yes	red display	red display	Yes	Yes	Yes				NR	False											No		No	No	No	No	Yes	30		0	0		0		0		0	0
SRT-CPT-P0023	Sertã	Centro	Cafeteria/Pastry	Small	Total ban	Total ban	22-Oct-10	30	8	38	Yes	red display	red display	Yes	Yes	Yes				NR	False											No		No	No	No	No	Yes	38		0	0		0		0		0	0
SRT-RST-G0001	Sertã	Centro	Restaurant	Large	Total ban	Total ban	2010-06-16	700		700	Yes	red display	red display	Yes	Yes	Yes				NR	False											No		No	No	No	No	Yes	700		0	0		0		0		0	0
SRT-RST-P0001	Sertã	Centro	Restaurant	Small	DSA	Smoking Permission + DSA	01-May-10				Yes	blue and red display	blue and red display							NR	False		NR	NR	NR	NR	False	False	False	False		No		Yes	Yes	Yes	Yes	Yes	20		0	0		0		0		3	3
SRT-RST-P0002	Sertã	Centro	Restaurant	Small	Total ban	Total ban	01-May-10	42		42	Yes	red display	red display	Yes	Yes	Yes				NR	False											No		No	No	No	No	No	42		0	0		0		0		0	0
SRT-RST-P0003	Sertã	Centro	Restaurant	Small	DSA	Smoking Permission + DSA	26-May-10	80	20	100	Yes	blue and red display	blue and red display							NR	False		Yes	Yes	Yes	Yes	True	False	False	False		No		Yes	No	No	No	Yes	100		0	0		0		0		3	0
SRT-RST-P0004	Sertã	Centro	Restaurant	Small	DSA	Smoking Permission + DSA	22-May-10	30	2	32	Yes	blue and red display	blue and red display							NR	False		Yes	Yes	Yes	Yes	True	False	False	False		No		Yes	Yes	No	No	Yes	32		0	0		0		0		3	3
SRT-RST-P0005	Sertã	Centro	Restaurant	Small	Total ban	Total ban	01-May-10	67	14	81	Yes	red display	red display	Yes	Yes	Yes				NR	False											No		No	No	No	No	Yes	81		0	0		0		0		0	0
SRT-RST-P0006	Sertã	Centro	Restaurant	Small	Total ban	Total ban	01-May-10	140	14	154	Yes	red display	red display	Yes	Yes	Yes				NR	False											No		No	No	No	No	No	154		0	0		0		0		0	0
SRT-RST-P0007	Sertã	Centro	Restaurant	Small	Total ban	Total ban	26-May-10	60	7	67	Yes	red display	red display	Yes	Yes	Yes				NR	False											No		No	No	No	No	Yes	67		0	0		0		0		0	0
SRT-RST-P0008	Sertã	Centro	Restaurant	Small	DSA	Smoking Permission + DSA	01-May-10	41		41	Yes	blue and red display	blue and red display							NR	False		Yes	Yes	Yes	Yes	True	False	False	False		No		Yes	Yes	Yes	Yes	Yes	41		0	0		0		0		3	3
SRT-RST-P0009	Sertã	Centro	Restaurant	Small	Total ban	Total ban	01-May-10			70	Yes	red display	red display	Yes	Yes	Yes				NR	False											No		No	No	No	No	No	70		0	0		0		0		0	0
SRT-RST-P0010	Sertã	Centro	Restaurant	Small	Total ban	Total ban	01-May-10				Yes	red display	red display	Yes	Yes	Yes				NR	False											No		No	No	No	No	No	50		0	0		0		0		0	0
SRT-RST-P0011	Sertã	Centro	Restaurant	Small	Total ban	Total ban	01-May-10	50		50	Yes	red display	red display	Yes	Yes	Yes				NR	False											No		No	No	No	No	No	50		0	0		0		0		0	0
SRT-RST-P0012	Sertã	Centro	Restaurant	Small	Total ban	Total ban	26-May-10	32	16	48	No		red display	Yes	Yes	Yes				NR	False											No		No	No	No	No	No	48		3		1		1		1	0	0
SRT-RST-P0015	Sertã	Centro	Restaurant	Small	Total ban	Total ban	2010-06-05			60	Yes	red display	red display	Yes	Yes	Yes				NR	False											No		No	No	No	No	No	60		0	0		0		0		0	0
SRT-RST-P0016	Sertã	Centro	Restaurant	Small	DSA	Smoking Permission + DSA	17-May-10	65	15	80	Yes	blue and red display	blue and red display							NR	False		Yes	Yes	Yes	Yes	True	False	False	False		No		Yes	Yes	No	No	Yes	80		0	0		0		0		3	3
SRT-RST-P0017	Sertã	Centro	Restaurant	Small	Total ban	Total ban	2010-06-05			100	Yes	red display	red display	Yes	Yes	Yes				NR	False											No		No	No	No	No	Yes	100		0	0		0		0		0	0
SRT-RST-P0018	Sertã	Centro	Restaurant	Small	Total ban	Total ban	22-May-10	60	16	76	Yes	red display	red display	Yes	Yes	Yes				NR	False											No		No	No	No	No	Yes	76		0	0		0		0		0	0
SRT-RST-P0019	Sertã	Centro	Restaurant	Small	Total ban	Total ban	22-May-10				Yes	red display	red display	Yes	Yes	Yes				NR	False											No		No	No	No	No	Yes			0	0		0		0		0	0
SRT-RST-P0020	Sertã	Centro	Restaurant	Small	Total ban	Total ban	2010-06-16	46			Yes	red display	red display	Yes	Yes	Yes				NR	False											No		No	No	No	No	No	46		0	0		0		0		0	0
STB-BPD-P0002	Setubal	Lisboa	Disco/Bar/Pub	Small	Smoking permission	Smoking Permission + DSA	15-May-10				Yes	blue display	blue display				Yes	Yes	No se percebe/No está visível	Inexistence/Off or existence/Off or Not visible	False	No visibility										No		Yes	No	Yes	Yes	No	50		0	0		0		0		3	0
STB-BPD-P0013	Setubal	Lisboa	Disco/Bar/Pub	Small	Smoking permission	Smoking Permission + DSA	15-May-10				Yes	blue display	blue display				Yes	Yes	No se percebe/No está visível	Inexistence/Off or existence/Off or Not visible	False	No visibility										No		Yes	No	Yes	Yes	Yes	20		0	0		0		0		3	0
STB-BPD-P0018	Setubal	Lisboa	Disco/Bar/Pub	Small	Smoking permission	Smoking Permission + DSA	2010-06-18				Yes	blue display	blue display				Yes	Yes	No se percebe/No está visível	Inexistence/Off or existence/Off or Not visible	False	No visibility										No		Yes	Yes	Yes	Yes	Yes	35		0	0		0		0		3	3
STB-BPD-P0025	Setubal	Lisboa	Disco/Bar/Pub	Small	DSA	Smoking Permission + DSA	15-May-10				No		None							NR	False						False	False	False	False		No		Yes	No	No	No	Yes	20		3		1		1		1	3	0
STB-BPD-P0026	Setubal	Lisboa	Cafeteria/Pastry	Small	Total ban	Total ban	2010-06-18				Yes	red display	red display	Yes	Yes	Yes				NR	False											No		No	No	No	No	Yes	40		0	0		0		0		0	0
STB-BPD-P0029	Setubal	Lisboa	Restaurant	Small	Total ban	Total ban	15-Apr-10				Yes	red display	red display	Yes	Yes	Yes				NR	False											No		No	No	No	No	No	50		0	0		0		0		0	0
STB-CPT-G0001	Setubal	Lisboa	Cafeteria/Pastry	Large	Total ban	Total ban	09-Apr-10				No		None							NR	False											No		No	No	No	No	No	45		3		1		1		1	0	0
STB-CPT-P0003	Setubal	Lisboa	Cafeteria/Pastry	Small	Total ban	Total ban	10-Apr-10				Yes	red display	red display	Yes	Yes	Yes				NR	False											No		No	No	No	No	Yes	25		0	0		0		0		0	0
STB-CPT-P0013	Setubal	Lisboa	Cafeteria/Pastry	Small	Total ban	Total ban	08-Apr-10				No		None							NR	False											No		No	No	No	No	Yes	14		3		1		1		1	0	0
STB-CPT-P0025	Setubal	Lisboa	Cafeteria/Pastry	Small	Total ban	Total ban	15-Apr-10				No		None							NR	False											No		No	No	No	No	No	20		3		1		1		1	0	0
STB-CPT-P0037	Setubal	Lisboa	Cafeteria/Pastry	Small	Total ban	Total ban	10-Apr-10				Yes	red display	red display	Yes	Yes	Yes				NR	False											No		No	No	No	No	Yes	20		0	0		0		0		0	0
STB-CPT-P0045	Setubal	Lisboa	Cafeteria/Pastry	Large	Total ban	Total ban	08-Apr-10	48	15		Yes	red display	red display	Yes	Yes	No				NR	False											No		No	No	No	No	No	48		0	0		0		1		0	0
STB-CPT-P0056	Setubal	Lisboa	Cafeteria/Pastry	Small	Total ban	Total ban	08-Apr-10	32			Yes	red display	red display	Yes	Yes	Yes				NR	False											Yes	Variados sinais de proibição de consumo.	No	No	No	No	No	32		0	0		0		0		0	0
STB-CPT-P0067	Setubal	Lisboa	Cafeteria/Pastry	Small	Total ban	Total ban	08-Apr-10				Yes	red display	red display	Yes	Yes	No				NR	False											No		No	No	No	No	No	25		0	0		0		1		0	0
STB-CPT-P0080	Setubal	Lisboa	Cafeteria/Pastry	Small	Total ban	Total ban	10-Apr-10				Yes	red display	red display	Yes	Yes	Yes				NR	False											No		No	No	No	No	Yes	20		0	0		0		0		0	0
STB-CPT-P0089	Setubal	Lisboa	Cafeteria/Pastry	Small	Smoking permission	Smoking Permission + DSA	08-Apr-10				No		None							NR	False						False	False	False	False		No		No	No	No	No	Yes	20		3		1		1		1	0	0
STB-CPT-P0101	Setubal	Lisboa	Cafeteria/Pastry	Small	Total ban	Total ban	10-Apr-10				Yes	red display	red display	Yes	Yes	Yes				NR	False											No		No	No	No	No	Yes	30		0	0		0		0		0	0
STB-CPT-P0115	Setubal	Lisboa	Cafeteria/Pastry	Small	Total ban	Total ban	10-May-10				Yes	red display	red display	Yes	Yes	Yes				NR	False											No		No	No	No	No	No	20		0	0		0		0		0	0
STB-CPT-P0124	Setubal	Lisboa	Cafeteria/Pastry	Small	Total ban	Total ban	18-Apr-10				Yes	red display	red display	Yes	Yes	Yes				NR	False											No		No	No	No	No	No	30		0	0		0		0		0	0
STB-CPT-P0134	Setubal	Lisboa	Cafeteria/Pastry	Small	Total ban	Total ban	10-Apr-10				Yes	red display	red display	Yes	Yes	Yes				NR	False											No		No	No	No	No	Yes	40		0	0		0		0		0	0
STB-CPT-P0144	Setubal	Lisboa	Cafeteria/Pastry	Small	Smoking permission	Smoking Permission + DSA	09-Apr-10				Yes	blue display	blue display				Yes	Yes	No se percebe/No está visível	Inexistence/Off or existence/Off or Not visible	False	No visibility										No		Yes	No	No	Yes	Yes	30		0	0		0		0		3	0
STB-CPT-P0155	Setubal	Lisboa	Cafeteria/Pastry	Small	Total ban	Total ban	09-Apr-10				No		red display	No	No	No				NR	False											No		No	No	No	No	No	20		3		1		1		1	0	0
STB-CPT-P0167	Setubal	Lisboa	Restaurant	Small	Total ban	Total ban	09-Apr-10				Yes	red display	red display	Yes	Yes	Yes				NR	False											No		No	No	No	No	No	80		0	0		0		0		0	0
STB-CPT-P0168	Setubal	Lisboa	Cafeteria/Pastry	Small	Total ban	Total ban	15-Apr-10				Yes	red display	red display	Yes	Yes	Yes				NR	False											No		No	No	No	No	Yes	30		0	0		0		0		0	0
STB-RST-G0001	Setubal	Lisboa	Restaurant	Large	Total ban	Total ban	08-Apr-10				Yes	red display	red display	Yes	Yes	No				NR	False											No		No	No	No	No	No	100		0	0		0		1		0	0
STB-RST-G0011	Setubal	Lisboa	Restaurant	Large	Total ban	Total ban	10-Apr-10				Yes	red display	red display	Yes	Yes	Yes				NR	False											No		No	No	No	No	No	10		0	0		0		0		0	0
STB-RST-G0013	Setubal	Lisboa	Restaurant	Large	Total ban	Total ban	15-Apr-10				Yes	red display	red display	Yes	Yes	Yes				NR	False											No		No	No	No	No	No	200		0	0		0		0		0	0
STB-RST-P0001	Setubal	Lisboa	Restaurant	Large	Total ban	Total ban	08-Apr-10				No		None							NR	False											No		No	No	No	No	No	80		3		1		1		1	0	0
STB-RST-P0012	Setubal	Lisboa	Restaurant	Small	Total ban	Total ban	09-Apr-10				Yes	red display	red display	Yes	Yes	Yes				NR	False											No		No	No	No	No	No	20		0	0		0		0		0	0
STB-RST-P0028	Setubal	Lisboa	Cafeteria/Pastry	Small	Total ban	Total ban	10-Apr-10				Yes	red display	red display	Yes	Yes	Yes				NR	False											No		No	No	No	No	Yes	30		0	0		0		0		0	0
STB-RST-P0029	Setubal	Lisboa	Restaurant	Small	Total ban	Total ban	15-Apr-10				Yes	red display	red display	Yes	Yes	Yes				NR	False											No		No	No	No	No	Yes	40		0	0		0		0		0	0
STB-RST-P0034	Setubal	Lisboa	Restaurant	Small	Total ban	Total ban	15-Feb-10				Yes	red display	red display	Yes	Yes	Yes				NR	False											No		No	No	No	No	No	20		0	0		0		0		0	0
STB-RST-P0048	Setubal	Lisboa	Restaurant	Small	Smoking permission	Smoking Permission + DSA	08-Apr-10				NR		None							NR	False											No		No	No	No	No	No	25		3							0	0
STB-RST-P0056	Setubal	Lisboa	Restaurant	Small	Total ban	Total ban	10-Apr-10				Yes	red display	red display	Yes	Yes	Yes				NR	False											No		No	No	No	No	Yes	35		0	0		0		0		0	0
STB-RST-P0067	Setubal	Lisboa	Restaurant	Small	Total ban	Total ban	08-Apr-10				No		red display	Yes	Yes	Yes				NR	False											No		No	No	No	No	Yes	20		3		1		1		1	0	0
STB-RST-P0078	Setubal	Lisboa	Restaurant	Small	Total ban	Total ban	08-Apr-10				No		red display	Yes	Yes	Yes				NR	False											No		No	No	No	No	No	40		3		1		1		1	0	0
STB-RST-P0090	Setubal	Lisboa	Cafeteria/Pastry	Small	Total ban	Total ban	09-Apr-10				Yes	red display	red display	Yes	Yes	Yes				NR	False											No		No	No	No	No	No	20		0	0		0		0		0	0
STB-RST-P0100	Setubal	Lisboa	Restaurant	Large	Total ban	Total ban	08-Apr-10				Yes	red display	red display	Yes	Yes	No				NR	False											No		No	No	No	No	No	60		0	0		0		1		0	0
STB-RST-P0113	Setubal	Lisboa	Restaurant	Small	Total ban	Total ban	15-Apr-10				Yes	red display	red display	NR	NR	NR				NR	False											No		No	No	No	No	Yes	40		0	0		0		0		0	0
STB-RST-P0124	Setubal	Lisboa	Restaurant	Small	Total ban	Total ban	09-Apr-10				Yes	red display	red display	Yes	Yes	Yes				NR	False											No		No	No	No	No	No	30		0	0		0		0		0	0
STB-RST-P0133	Setubal	Lisboa	Restaurant	Small	Total ban	Total ban	08-Apr-10	32			Yes	red display	red display	Yes	Yes	Yes				NR	False											No		No	No	No	No	No	32		0	0		0		0		0	0
STB-RST-P0144	Setubal	Lisboa	Restaurant	Small	Total ban	Total ban	09-Apr-10				No		red display	Yes	Yes	Yes				NR	False											No		No	No	No	No	No	30		3		1		1		1	0	0
STB-RST-P0157	Setubal	Lisboa	Restaurant	Small	Total ban	Total ban	15-Apr-10				Yes	red display	red display	Yes	Yes	Yes				NR	False											No		No	No	No	No	No	40		0	0		0		0		0	0
STB-RST-P0166	Setubal	Lisboa	Restaurant	Small	Total ban	Total ban	09-Apr-10				Yes	red display	red display	Yes	Yes	Yes				NR	False											No		No	No	No	No	No	50		0	0		0		0		0	0
STB-RST-P0177	Setubal	Lisboa	Restaurant	Small	Total ban	Total ban	08-Apr-10				No		red display	Yes	No	No				NR	False											No		No	No	No	No	No	40		3		1		1		1	0	0
STB-RST-P0188	Setubal	Lisboa	Restaurant	Small	Total ban	Total ban	09-Apr-10				Yes	red display	red display	Yes	Yes	Yes				NR	False											No		No	No	No	No	No	50		0	0		0		0		0	0
STB-RST-P0201	Setubal	Lisboa	Restaurant	Large	Total ban	Total ban	09-Apr-10				Yes	red display	red display	Yes	Yes	Yes				NR	False											No		No	No	No	No	No	80		0	0		0		0		0	0
SXL-BPD-P0001	Seixal	Lisboa	Disco/Bar/Pub	Small	Smoking permission	Smoking Permission + DSA	29-Apr-10				Yes	blue display	blue display				Yes	Yes	Yes	Ventilation/ On	False	Yes										No		Yes	No	No	No	Yes	40		0	0		0		0		3	0
SXL-BPD-P0015	Seixal	Lisboa	Disco/Bar/Pub	Small	Smoking permission	Smoking Permission + DSA	15-May-10				Yes	blue display	blue display				Yes	Yes	No se percebe/No está visível	Inexistence/Off or existence/Off or Not visible	False	No visibility										No		Yes	No	No	Yes	Yes	50		0	0		0		0		3	0
SXL-BPD-P0023	Seixal	Lisboa	Disco/Bar/Pub	Small	DSA	Smoking Permission + DSA	29-Apr-10				Yes	blue display	blue and red display							NR	False		Yes	Yes	Yes	Yes	True	False	False	False		No		Yes	No	No	Yes	No	50		0	0		0		0		3	0
SXL-BPD-P0032	Seixal	Lisboa	Restaurant	Small	Total ban	Total ban	21-May-10				Yes	red display	red display	Yes	Yes	Yes				NR	False											No		No	No	No	No	No	20		0	0		0		0		0	0
SXL-CPT-G0003	Seixal	Lisboa	Restaurant	Large	Total ban	Total ban	29-Apr-10				Yes	red display	red display	Yes	Yes	Yes				NR	False											No		No	No	No	No	No	100		0	0		0		0		0	0
SXL-CPT-P0001	Seixal	Lisboa	Cafeteria/Pastry	Small	Total ban	Total ban	15-Apr-10				Yes	red display	red display	Yes	Yes	Yes				NR	False											No		No	No	No	No	No	15		0	0		0		0		0	0
SXL-CPT-P0012	Seixal	Lisboa	Cafeteria/Pastry	Small	Total ban	Total ban	16-Apr-10				Yes	red display	red display	Yes	Yes	Yes				NR	False											No		No	No	Yes	No	Yes	30		0	0		0		0		0	0
SXL-CPT-P0023	Seixal	Lisboa	Cafeteria/Pastry	Small	Total ban	Total ban	16-Apr-10				Yes	red display	red display	Yes	Yes	No				NR	False											No		No	No	No	No	Yes	20		0	0		0		1		0	0
SXL-CPT-P0034	Seixal	Lisboa	Cafeteria/Pastry	Small	Smoking permission	Smoking Permission + DSA	16-Apr-10				Yes	blue display	blue display				Yes	Yes	No se percebe/No está visível	Inexistence/Off or existence/Off or Not visible	False	No visibility										No		Yes	No	Yes	Yes	Yes	30		0	0		0		0		3	0
SXL-CPT-P0045	Seixal	Lisboa	Cafeteria/Pastry	Small	Total ban	Total ban	16-Apr-10				No		None							NR	False											No		No	No	No	No	No	15		3		1		1		1	0	0
SXL-CPT-P0056	Seixal	Lisboa	Cafeteria/Pastry	Small	Total ban	Total ban	26-Apr-10				Yes	red display	red display	Yes	Yes	Yes				NR	False											No		No	No	No	No	No	40		0	0		0		0		0	0
SXL-CPT-P0068	Seixal	Lisboa	Cafeteria/Pastry	Small	Total ban	Total ban	19-Apr-10				Yes	red display	red display	Yes	Yes	Yes				NR	False											No		No	No	No	No	No	20		0	0		0		0		0	0
SXL-CPT-P0078	Seixal	Lisboa	Cafeteria/Pastry	Small	Total ban	Total ban	19-Apr-10				Yes	red display	red display	Yes	Yes	Yes				NR	False											No		No	No	No	No	Yes	30		0	0		0		0		0	0
SXL-CPT-P0089	Seixal	Lisboa	Cafeteria/Pastry	Small	Total ban	Total ban	19-Apr-10				Yes	red display	red display	Yes	Yes	Yes				NR	False											No		No	No	Yes	No	No	25		0	0		0		0		0	0
SXL-CPT-P0102	Seixal	Lisboa	Cafeteria/Pastry	Small	Total ban	Total ban	19-May-10				Yes	red display	red display	Yes	Yes	Yes				NR	False											No		No	No	No	No	No	15		0	0		0		0		0	0
SXL-CPT-P0111	Seixal	Lisboa	Cafeteria/Pastry	Small	Total ban	Total ban	19-Apr-10				Yes	red display	red display	Yes	Yes	Yes				NR	False											No		No	No	No	No	Yes	20		0	0		0		0		0	0
SXL-CPT-P0123	Seixal	Lisboa	Cafeteria/Pastry	Small	Smoking permission	Smoking Permission + DSA	26-Apr-10				Yes	blue display	blue display				Yes	Yes	No se percebe/No está visível	Inexistence/Off or existence/Off or Not visible	False	No visibility										No		Yes	No	No	No	No	20		0	0		0		0		3	0
SXL-CPT-P0133	Seixal	Lisboa	Cafeteria/Pastry	Small	Total ban	Total ban	19-Apr-10				Yes	red display	red display	Yes	Yes	Yes				NR	False											No		No	No	No	No	Yes	30		0	0		0		0		0	0
SXL-CPT-P0145	Seixal	Lisboa	Cafeteria/Pastry	Small	Total ban	Total ban	19-Apr-10				Yes	red display	red display	Yes	Yes	Yes				NR	False											No		No	No	No	No	No	10		0	0		0		0		0	0
SXL-CPT-P0155	Seixal	Lisboa	Cafeteria/Pastry	Small	Total ban	Total ban	19-Apr-10				Yes	red display	red display	Yes	Yes	Yes				NR	False											No		No	No	No	No	No	10		0	0		0		0		0	0
SXL-CPT-P0166	Seixal	Lisboa	Cafeteria/Pastry	Small	Total ban	Total ban	19-Apr-10				Yes	red display	red display	Yes	Yes	Yes				NR	False											No		No	No	No	No	Yes	30		0	0		0		0		0	0
SXL-CPT-P0177	Seixal	Lisboa	Cafeteria/Pastry	Small	Total ban	Total ban	19-Apr-10				Yes	red display	red display	Yes	Yes	Yes				NR	False											No		No	No	No	No	Yes	30		0	0		0		0		0	0
SXL-CPT-P0189	Seixal	Lisboa	Cafeteria/Pastry	Small	Total ban	Total ban	26-Apr-10				Yes	red display	red display	Yes	Yes	Yes				NR	False											No		No	No	No	No	No	20		0	0		0		0		0	0
SXL-CPT-P0199	Seixal	Lisboa	Cafeteria/Pastry	Small	Total ban	Total ban	19-Apr-10				Yes	red display	red display	Yes	Yes	Yes				NR	False											No		No	No	No	No	No	20		0	0		0		0		0	0
SXL-CPT-P0210	Seixal	Lisboa	Cafeteria/Pastry	Small	Total ban	Total ban	26-Apr-10				Yes	red display	red display	Yes	Yes	Yes				NR	False											No		No	No	No	No	No	30		0	0		0		0		0	0
SXL-CPT-P0222	Seixal	Lisboa	Cafeteria/Pastry	Small	Total ban	Total ban	19-Apr-10				Yes	red display	red display	Yes	Yes	Yes				NR	False											No		No	No	No	No	Yes	40		0	0		0		0		0	0
SXL-RST-G0001	Seixal	Lisboa	Cafeteria/Pastry	Small	Total ban	Total ban	29-Apr-10				Yes	red display	red display	Yes	Yes	Yes				NR	False											No		No	No	No	No	Yes	20		0	0		0		0		0	0
SXL-RST-G0014	Seixal	Lisboa	Restaurant	Large	Total ban	Total ban	29-Apr-10				Yes	red display	red display	Yes	Yes	Yes				NR	False											No		No	No	No	No	No	150		0	0		0		0		0	0
SXL-RST-P0002	Seixal	Lisboa	Restaurant	Small	Total ban	Total ban	26-Apr-10				Yes	red display	red display	Yes	Yes	Yes				NR	False											No		No	No	No	No	No	30		0	0		0		0		0	0
SXL-RST-P0011	Seixal	Lisboa	Restaurant	Small	Total ban	Total ban	19-Apr-10				Yes	red display	red display	Yes	Yes	Yes				NR	False											No		No	No	No	No	No	40		0	0		0		0		0	0
SXL-RST-P0021	Seixal	Lisboa	Restaurant	Small	Total ban	Total ban	26-Apr-10				Yes	red display	red display	Yes	Yes	Yes				NR	False											No		No	No	No	No	No	30		0	0		0		0		0	0
SXL-RST-P0031	Seixal	Lisboa	Restaurant	Small	Total ban	Total ban	29-Apr-10				Yes	red display	red display	Yes	Yes	Yes				NR	False											No		No	No	No	No	No	40		0	0		0		0		0	0
SXL-RST-P0041	Seixal	Lisboa	Cafeteria/Pastry	Small	Smoking permission	Smoking Permission + DSA	29-Apr-10				Yes	blue display	blue display				Yes	Yes	No se percebe/No está visível	Inexistence/Off or existence/Off or Not visible	False	No visibility										No		Yes	No	No	No	Yes	30		0	0		0		0		3	0
SXL-RST-P0052	Seixal	Lisboa	Restaurant	Small	Total ban	Total ban	29-Apr-10				Yes	red display	red display	Yes	Yes	Yes				NR	False											No		No	No	No	No	No	40		0	0		0		0		0	0
SXL-RST-P0061	Seixal	Lisboa	Restaurant	Small	Total ban	Total ban	16-Apr-10				Yes	red display	red display	Yes	Yes	Yes				NR	False											No		No	No	No	No	No	6		0	0		0		0		0	0
SXL-RST-P0071	Seixal	Lisboa	Restaurant	Small	Total ban	Total ban	15-Apr-10				Yes	red display	red display	Yes	Yes	Yes				NR	False											No		No	No	No	No	No	40		0	0		0		0		0	0
SXL-RST-P0081	Seixal	Lisboa	Restaurant	Small	Total ban	Total ban	19-Apr-10				Yes	red display	red display	Yes	Yes	Yes				NR	False											No		No	No	No	No	No	20		0	0		0		0		0	0
SXL-RST-P0091	Seixal	Lisboa	Restaurant	Small	Total ban	Total ban	26-Apr-10				Yes	red display	red display	Yes	Yes	Yes				NR	False											No		No	No	No	No	No	50		0	0		0		0		0	0
SXL-RST-P0102	Seixal	Lisboa	Restaurant	Small	Total ban	Total ban	26-Apr-10				Yes	red display	red display	Yes	Yes	Yes				NR	False											No		No	No	No	No	No	30		0	0		0		0		0	0
SXL-RST-P0111	Seixal	Lisboa	Restaurant	Small	Total ban	Total ban	16-Apr-10				Yes	red display	red display	Yes	Yes	Yes				NR	False											No		No	No	No	No	Yes	40		0	0		0		0		0	0
SXL-RST-P0122	Seixal	Lisboa	Restaurant	Small	Total ban	Total ban	26-Apr-10				Yes	red display	red display	Yes	Yes	Yes				NR	False											No		No	No	No	No	No	20		0	0		0		0		0	0
SXL-RST-P0131	Seixal	Lisboa	Restaurant	Small	Total ban	Total ban	16-Apr-10				Yes	red display	red display	Yes	Yes	Yes				NR	False											No		No	No	No	No	No	40		0	0		0		0		0	0
TVD-BPD-G0001	Torres Vedras	Centro	Disco/Bar/Pub	Small	Smoking permission	Smoking Permission + DSA	17-Apr-10				Yes	blue display	None							NR	False											No		Yes	No	No	No	Yes	15		0	0		0		0		3	0
TVD-BPD-P0001	Torres Vedras	Centro	Disco/Bar/Pub	Small	Smoking permission	Smoking Permission + DSA	17-Apr-10	32			Yes	blue display	blue display				Yes	Yes	No	Inexistence/Off or existence/Off or Not visible	False	No visibility										No		Yes	Yes	Yes	Yes	Yes	40		0	0		0		0		3	3
TVD-BPD-P0011	Torres Vedras	Centro	Disco/Bar/Pub	Small	Smoking permission	Smoking Permission + DSA	17-Apr-10				Yes	blue display	blue display				No	Yes	Yes	Ventilation/ On	True	Yes										No		Yes	Yes	Yes	Yes	Yes	50		0	0		0		0		3	3
TVD-BPD-P0017	Torres Vedras	Centro	Disco/Bar/Pub	Small	Total ban	Total ban	24-Apr-10				No		red display	No	Yes	Yes				NR	False											No		Yes	No	No	Yes	Yes	70		3		1		1		1	3	0
TVD-BPD-P0021	Torres Vedras	Centro	Disco/Bar/Pub	Small	DSA	Smoking Permission + DSA	24-Apr-10				No		blue and red display							NR	False		Yes	No	Yes	No	False	False	False	False		No		Yes	No	No	Yes	No	600		3		1		1		1	3	0
TVD-CPT-G0001	Torres Vedras	Centro	Cafeteria/Pastry	Large	Total ban	Total ban	13-Apr-10				Yes	red display	red display	No	Yes	Yes				NR	False											No		No	No	No	No	Yes	60		0	1		0		0		0	0
TVD-CPT-P0001	Torres Vedras	Centro	Cafeteria/Pastry	Small	Total ban	Total ban	17-Apr-10				Yes	red display	red display	No	Yes	Yes				NR	False											No		No	No	No	No	Yes	60		0	1		0		0		0	0
TVD-CPT-P0007	Torres Vedras	Centro	Cafeteria/Pastry	Small	Total ban	Total ban	21-Apr-10				Yes	red display	red display	No	Yes	Yes				NR	False											No		No	No	No	No	Yes	10		0	1		0		0		0	0
TVD-CPT-P0013	Torres Vedras	Centro	Cafeteria/Pastry	Small	Total ban	Total ban	17-Apr-10	52			Yes	red display	red display	No	Yes	Yes				NR	False											No		No	No	No	No	Yes	60		0	1		0		0		0	0
TVD-CPT-P0022	Torres Vedras	Centro	Cafeteria/Pastry	Small	Total ban	Total ban	21-Apr-10				Yes	blue and red display	red display	No	Yes	Yes				NR	False											No		No	No	Yes	No	Yes	40		0	1		0		0		0	0
TVD-CPT-P0025	Torres Vedras	Centro	Cafeteria/Pastry	Small	Total ban	Total ban	09-Apr-10				Yes	red display	None							NR	False											No		No	No	No	No	No	20		0	0		0		0		0	0
TVD-CPT-P0034	Torres Vedras	Centro	Cafeteria/Pastry	Small	Total ban	Total ban	21-Apr-10				No		None							NR	False											No		No	No	No	No	No	10		3		1		1		1	0	0
TVD-CPT-P0037	Torres Vedras	Centro	Cafeteria/Pastry	Small	Total ban	Total ban	17-Apr-10				Yes	red display	red display	No	Yes	Yes				NR	False											No		No	No	No	No	Yes	25		0	1		0		0		0	0
TVD-CPT-P0043	Torres Vedras	Centro	Cafeteria/Pastry	Small	Total ban	Total ban	17-Apr-10				Yes	red display	red display	No	Yes	Yes				NR	False											No		No	No	No	No	Yes	15		0	1		0		0		0	0
TVD-CPT-P0049	Torres Vedras	Centro	Cafeteria/Pastry	Small	DSA	Smoking Permission + DSA	16-Apr-10	36			No		blue and red display							NR	False		Yes	No	Yes	Yes	True	False	True	True		No		Yes	No	Yes	No	Yes	20		3		1		1		1	3	0
TVD-CPT-P0055	Torres Vedras	Centro	Cafeteria/Pastry	Small	DSA	Smoking Permission + DSA	17-Apr-10				Yes	blue and red display	blue and red display							NR	False		Yes	Yes	Yes	Yes	True	False	False	False		No		No	No	No	No	No	25		0	0		0		0		0	0
TVD-CPT-P0061	Torres Vedras	Centro	Cafeteria/Pastry	Small	Total ban	Total ban	16-Apr-10	36			Yes	red display	red display	No	Yes	Yes				NR	False											Yes	Folhas A4 c/ o distico a informar desde quando foi proibido fumar no estabelecimento.	No	No	No	No	Yes	45		0	1		0		0		0	0
TVD-CPT-P0070	Torres Vedras	Centro	Cafeteria/Pastry	Small	Total ban	Total ban	26-Apr-10				Yes	red display	red display	No	Yes	Yes				NR	False											Yes	Tabaco pago no acto da entrega.	No	No	No	No	No	20		0	1		0		0		0	0
TVD-CPT-P0074	Torres Vedras	Centro	Cafeteria/Pastry	Small	Total ban	Total ban	17-Apr-10	15			Yes	red display	red display	No	Yes	Yes				NR	False											No		No	No	No	No	Yes	20		0	1		0		0		0	0
TVD-CPT-P0079	Torres Vedras	Centro	Cafeteria/Pastry	Small	Total ban	Total ban	09-Apr-10	11			Yes	red display	red display	Yes	Yes	Yes				NR	False											No		No	No	No	No	No	22		0	0		0		0		0	0
TVD-CPT-P0085	Torres Vedras	Centro	Cafeteria/Pastry	Small	Total ban	Total ban	09-Apr-10				No		None							NR	False											No		No	No	No	No	No	10		3		1		1		1	0	0
TVD-CPT-P0091	Torres Vedras	Centro	Cafeteria/Pastry	Small	Total ban	Total ban	16-Apr-10				Yes	red display	red display	No	Yes	Yes				NR	False											No		No	No	No	No	Yes	50		0	1		0		0		0	0
TVD-RST-G0001	Torres Vedras	Centro	Restaurant	Large	Total ban	Total ban	16-Apr-10	130			Yes	red display	red display	Yes	Yes	Yes				NR	False											No		No	No	No	No	No	130		0	0		0		0		0	0
TVD-RST-G0011	Torres Vedras	Centro	Restaurant	Large	Total ban	Total ban	13-Apr-10				Yes	red display	red display	Yes	Yes	Yes				NR	False											No		No	No	No	No	No	70		0	0		0		0		0	0
TVD-RST-P0004	Torres Vedras	Centro	Restaurant	Small	Total ban	Total ban	26-Apr-10				Yes	red display	red display	No	Yes	Yes				NR	False											Yes	Folhas A5 com a informação de que só se vende tabaco a maiores de 18 anos.	No	No	No	No	Yes	60		0	1		0		0		0	0
TVD-RST-P0009	Torres Vedras	Centro	Restaurant	Small	Total ban	Total ban	24-Apr-10				Yes	red display	red display	No	Yes	Yes				NR	False											No		No	No	No	No	Yes	50		0	1		0		0		0	0
TVD-RST-P0014	Torres Vedras	Centro	Restaurant	Small	Total ban	Total ban	23-Apr-10				Yes	red display	red display	No	Yes	Yes				NR	False											No		No	No	No	No	No	40		0	1		0		0		0	0
TVD-RST-P0019	Torres Vedras	Centro	Restaurant	Small	Total ban	Total ban	22-Apr-10	60			Yes	red display	red display	No	Yes	Yes				NR	False											No		No	No	No	No	No	60		0	1		0		0		0	0
TVD-RST-P0025	Torres Vedras	Centro	Restaurant	Small	Total ban	Total ban	12-Apr-10	64			Yes	red display	red display	No	Yes	Yes				NR	False											No		No	No	No	No	Yes	80		0	1		0		0		0	0
TVD-RST-P0033	Torres Vedras	Centro	Restaurant	Small	Total ban	Total ban	21-Apr-10				Yes	red display	red display	No	Yes	Yes				NR	False											No		No	No	No	No	No	90		0	1		0		0		0	0
TVD-RST-P0037	Torres Vedras	Centro	Restaurant	Small	Total ban	Total ban	13-Apr-10	27			Yes	red display	red display	No	Yes	Yes				NR	False											No		No	No	No	No	No	30		0	1		0		0		0	0
TVD-RST-P0043	Torres Vedras	Centro	Restaurant	Small	Total ban	Total ban	17-Apr-10				Yes	red display	red display	Yes	Yes	Yes				NR	False											No		No	No	No	No	No	40		0	0		0		0		0	0
TVD-RST-P0049	Torres Vedras	Centro	Restaurant	Small	Total ban	Total ban	12-Apr-10	28			Yes	red display	None							NR	False											Yes	Tem uma placa a dizer "Restaurante de No fumadores".	No	No	No	No	No	28		0	0		0		0		0	0
TVD-RST-P0055	Torres Vedras	Centro	Restaurant	Small	Total ban	Total ban	17-Apr-10				Yes	red display	red display	No	Yes	Yes				NR	False											No		No	No	No	No	No	50		0	1		0		0		0	0
TVD-RST-P0061	Torres Vedras	Centro	Restaurant	Small	Total ban	Total ban	21-Apr-10				Yes	red display	red display	No	Yes	Yes				NR	False											No		No	No	No	No	No	80		0	1		0		0		0	0
TVD-RST-P0067	Torres Vedras	Centro	Restaurant	Small	DSA	Smoking Permission + DSA	23-Apr-10				Yes	red display	blue and red display							NR	False		Yes	No	Yes	Yes	True	False	False	False		No		Yes	No	Yes	Yes	Yes	70		0	0		0		0		3	0
TVD-RST-P0073	Torres Vedras	Centro	Restaurant	Small	Total ban	Total ban	17-Apr-10				Yes	red display	red display	No	Yes	Yes				NR	False											NR		No	No	No	No	No	60		0	1		0		0		0	0
TVD-RST-P0079	Torres Vedras	Centro	Restaurant	Small	Total ban	Total ban	17-Apr-10				Yes	red display	red display	Yes	Yes	Yes				NR	False											No		No	No	No	No	No	70		0	0		0		0		0	0
TVD-RST-P0085	Torres Vedras	Centro	Restaurant	Small	Total ban	Total ban	16-Apr-10	57			Yes	red display	red display	No	Yes	Yes				NR	False											No		No	No	No	No	No	60		0	1		0		0		0	0
TVD-RST-P0091	Torres Vedras	Centro	Restaurant	Small	Total ban	Total ban	13-Apr-10				Yes	red display	red display	No	Yes	Yes				NR	False											No		No	No	No	No	Yes	35		0	1		0		0		0	0
TVD-RST-P0100	Torres Vedras	Centro	Restaurant	Small	Total ban	Total ban	19-Apr-10	66			Yes	red display	red display	No	Yes	Yes				NR	False											No		No	No	Yes	No	Yes	70		0	1		0		0		0	0
VCS-BPD-P0003	Viana do Castelo	Norte	Disco/Bar/Pub	Small	Total ban	Total ban	04-Dec-10			25	Yes	red display	red display	Yes	Yes	Yes				NR	False											Yes	É proibida a venda de tabaco a menores de 18 anos	No	No	No	No	Yes	25		0	0		0		0		0	0
VCS-BPD-P0005	Viana do Castelo	Norte	Cafeteria/Pastry	Small	Total ban	Total ban	11-Dec-10			72	Yes	red display	red display	Yes	Yes	Yes				NR	False											No		No	No	No	No	Yes	70		0	0		0		0		0	0
VCS-BPD-P0015	Viana do Castelo	Norte	Disco/Bar/Pub	Small	Smoking permission	Smoking Permission + DSA	11-Dec-10	5	33	38	Yes	blue display	None				Yes	Yes	Yes	Ventilation/ On	True	Yes										No		Yes	Yes	Yes	Yes	Yes	20		0	0		0		0		3	3
VCS-BPD-P0021	Viana do Castelo	Norte	Disco/Bar/Pub	Small	DSA	Smoking Permission + DSA	04-Dec-10				Yes	blue and red display	blue and red display							NR	False		Yes	Yes	Yes	Yes	True	False	False	False		No		Yes	Yes	Yes	Yes	Yes	70		0	0		0		0		3	3
VCS-BPD-P0022	Viana do Castelo	Norte	Disco/Bar/Pub	Small	Total ban	Total ban	04-Dec-10				Yes	red display	red display	Yes	Yes	Yes				NR												No		No	No	Yes	Yes	Yes	15		0	0		0		0		0	0
VCS-CPT-G0001	Viana do Castelo	Norte	Cafeteria/Pastry	Large	Total ban	Total ban	2010-11-26			85	Yes	red display	red display	Yes	Yes	Yes				NR	False											No		No	No	No	No	Yes	80		0	0		0		0		0	0
VCS-CPT-P0001	Viana do Castelo	Norte	Cafeteria/Pastry	Small	Total ban	Total ban	2010-11-26				Yes	red display	None							NR	False											No		No	No	No	No	Yes	36		0	0		0		0		0	0
VCS-CPT-P0010	Viana do Castelo	Norte	Cafeteria/Pastry	Small	Total ban	Total ban	2010-11-26			50	Yes	red display	red display	Yes	Yes	Yes				NR	False											No		No	No	No	No	No	20		0	0		0		0		0	0
VCS-CPT-P0019	Viana do Castelo	Norte	Cafeteria/Pastry	Small	Total ban	Total ban	2010-11-26	20			Yes	red display	red display	Yes	Yes	Yes				NR	False											Yes	É proibido vender tabaco a menores de 18 anos	No	No	No	No	Yes	12		0	0		0		0		0	0
VCS-CPT-P0028	Viana do Castelo	Norte	Cafeteria/Pastry	Small	Total ban	Total ban	2010-11-29				Yes	red display	red display	Yes	Yes	Yes				NR	False											Yes	É proibida a venda de tabaco a menores de 18 anos	No	No	No	No	No	40		0	0		0		0		0	0
VCS-CPT-P0037	Viana do Castelo	Norte	Cafeteria/Pastry	Small	Total ban	Total ban	2010-11-29			32	Yes	red display	None							NR	False											No		No	No	No	No	Yes	30		0	0		0		0		0	0
VCS-CPT-P0047	Viana do Castelo	Norte	Cafeteria/Pastry	Small	Total ban	Total ban	02-Dec-10				Yes	red display	red display	Yes	Yes	Yes				NR	False											No		No	No	No	No	Yes	40		0	0		0		0		0	0
VCS-CPT-P0055	Viana do Castelo	Norte	Cafeteria/Pastry	Small	Total ban	Total ban	2010-11-30				Yes	red display	red display	Yes	Yes	Yes				NR	False											Yes	É proibida a venda de tabaco a menores de 18 anos	No	No	No	No	No	30		0	0		0		0		0	0
VCS-CPT-P0064	Viana do Castelo	Norte	Cafeteria/Pastry	Small	Total ban	Total ban	2010-11-27			42	Yes	red display	red display	Yes	Yes	Yes				NR	False											Yes	É proibido vender tabaco a menores de 18 anos	No	No	No	No	Yes	25		0	0		0		0		0	0
VCS-CPT-P0073	Viana do Castelo	Norte	Cafeteria/Pastry	Small	Total ban	Total ban	2010-11-30				Yes	red display	red display	Yes	Yes	Yes				NR	False											Yes	É proibida a venda de tabaco a menores de 18 anos	No	No	No	No	Yes	40		0	0		0		0		0	0
VCS-CPT-P0082	Viana do Castelo	Norte	Cafeteria/Pastry	Small	Total ban	Total ban	2010-11-30				Yes	red display	red display	Yes	Yes	Yes				NR	False											No		No	No	No	No	No	20		0	0		0		0		0	0
VCS-CPT-P0091	Viana do Castelo	Norte	Cafeteria/Pastry	Small	Total ban	Total ban	2010-11-26				Yes	red display	None							NR	False											Yes	É proibido vender tabaco a menores de 18 anos	No	No	No	No	No			0	0		0		0		0	0
VCS-CPT-P0100	Viana do Castelo	Norte	Cafeteria/Pastry	Small	Total ban	Total ban	2010-11-30				Yes	red display	red display	Yes	Yes	Yes				NR	False											No		No	No	No	No	Yes	20		0	0		0		0		0	0
VCS-CPT-P0110	Viana do Castelo	Norte	Cafeteria/Pastry	Small	Total ban	Total ban	02-Dec-10				Yes	red display	None							NR	False											Yes	É proibida a venda de tabaco a menores de 18 anos	No	No	No	No	Yes	15		0	0		0		0		0	0
VCS-CPT-P0118	Viana do Castelo	Norte	Cafeteria/Pastry	Small	Total ban	Total ban	2010-11-29			40	Yes	red display	red display	Yes	Yes	Yes				NR	False											No		No	No	No	No	Yes	40		0	0		0		0		0	0
VCS-CPT-P0129	Viana do Castelo	Norte	Cafeteria/Pastry	Small	Total ban	Total ban	02-Dec-10	24	20		Yes	red display	None							NR	False											No		No	No	No	No	No	25		0	0		0		0		0	0
VCS-CPT-P0136	Viana do Castelo	Norte	Cafeteria/Pastry	Small	Total ban	Total ban	2010-11-26	24	10		Yes	red display	None							NR	False											Yes	É proibido vender tabaco a menores de 18 anos	No	No	No	No	No	24		0	0		0		0		0	0
VCS-CPT-P0145	Viana do Castelo	Norte	Cafeteria/Pastry	Small	Total ban	Total ban	2010-11-29				No		red display	Yes	Yes	Yes				NR	False											Yes	É proibida a venda de tabaco a menores de 18 anos	No	No	No	No	No	50		3		1		1		1	0	0
VCS-RST-G0001	Viana do Castelo	Norte	Restaurant	Large	Total ban	Total ban	2010-11-27			450	No		red display	Yes	Yes	Yes				NR	False											No		No	No	No	No	Yes			3		1		1		1	0	0
VCS-RST-G0010	Viana do Castelo	Norte	Restaurant	Small	Total ban	Total ban	02-Dec-10				Yes	red display	red display	Yes	Yes	Yes				NR	False											No		No	No	No	No	No	70		0	0		0		0		0	0
VCS-RST-G0012	Viana do Castelo	Norte	Restaurant	Large	Total ban	Total ban	04-Dec-10	190			Yes	red display	None							NR	False											Yes	É proibida a venda de tabaco a menores de 18 anos	Yes	No	Yes	Yes	Yes			0	0		0		0		3	0
VCS-RST-P0002	Viana do Castelo	Norte	Restaurant	Small	Total ban	Total ban	02-Dec-10				Yes	red display	red display	Yes	Yes	Yes				NR	False											Yes	É proibida a venda de tabaco a menores de 18 anos	No	No	No	No	Yes	60		0	0		0		0		0	0
VCS-RST-P0010	Viana do Castelo	Norte	Restaurant	Small	Total ban	Total ban	2010-11-29				Yes	red display	red display	Yes	Yes	Yes				NR	False											No		No	No	No	No	Yes	40		0	0		0		0		0	0
VCS-RST-P0019	Viana do Castelo	Norte	Restaurant	Small	Total ban	Total ban	2010-11-30				Yes	red display	None							NR	False											Yes	Um cartão (autocolante) pequeno com o sinal de proibido fumar	No	No	No	No	Yes	40		0	0		0		0		0	0
VCS-RST-P0030	Viana do Castelo	Norte	Restaurant	Small	Total ban	Total ban	02-Dec-10				Yes	red display	None							NR	False											No		No	No	No	No	No	32		0	0		0		0		0	0
VCS-RST-P0037	Viana do Castelo	Norte	Restaurant	Large	Total ban	Total ban	2010-11-27			300	Yes	red display	None							NR	False											Yes	É proibida a venda de tabaco a menores de 18 anos	No	No	No	No	Yes	300		0	0		0		0		0	0
VCS-RST-P0038	Viana do Castelo	Norte	Restaurant	Small	Total ban	Total ban	02-Dec-10			31	Yes	red display	red display	Yes	Yes	Yes				NR	False											Yes	É proibida a venda de tabaco a menores de 18 anos	No	No	No	No	No	30		0	0		0		0		0	0
VCS-RST-P0046	Viana do Castelo	Norte	Restaurant	Small	Total ban	Total ban	2010-11-27			110	Yes	red display	red display	Yes	Yes	Yes				NR	False											No		No	No	No	No	No			0	0		0		0		0	0
VCS-RST-P0055	Viana do Castelo	Norte	Restaurant	Small	Total ban	Total ban	2010-11-30				Yes	red display	red display	Yes	Yes	Yes				NR	False											No		No	No	No	No	Yes	45		0	0		0		0		0	0
VCS-RST-P0064	Viana do Castelo	Norte	Cafeteria/Pastry	Small	Total ban	Total ban	2010-11-27				No		red display	Yes	Yes	Yes				NR	False											No		NR	No	No	No	Yes	25		3		1		1		1	0	0
VCS-RST-P0070	Viana do Castelo	Norte	Cafeteria/Pastry	Small	Total ban	Total ban	04-Dec-10				Yes	red display	None							NR	False											No		No	No	No	No	No	15		0	0		0		0		0	0
VCS-RST-P0073	Viana do Castelo	Norte	Restaurant	Small	Smoking permission	Smoking Permission + DSA	2010-11-26				Yes	blue display	blue display				Yes	Yes	Yes	Ventilation/ On	True	Yes										Yes	É proibido vender tabaco a menores de 18 anos	No	No	Yes	No	No	52		0	0		0		0		0	0
VCS-RST-P0074	Viana do Castelo	Norte	Restaurant	Small	Total ban	Total ban	11-Dec-10			88	Yes	red display	red display	Yes	Yes	Yes				NR	False											No		No	No	No	No	No	80		0	0		0		0		0	0
VCS-RST-P0083	Viana do Castelo	Norte	Restaurant	Small	Total ban	Total ban	02-Dec-10			60	Yes	red display	red display	Yes	Yes	Yes				NR	False											Yes	É proibida a venda de tabaco a menores de 18 anos	No	No	No	No	Yes	60		0	0		0		0		0	0
VCS-RST-P0091	Viana do Castelo	Norte	Restaurant	Small	Total ban	Total ban	2010-11-30				Yes	red display	red display	Yes	Yes	Yes				NR	False											No		No	No	No	No	Yes	50		0	0		0		0		0	0
VCS-RST-P0100	Viana do Castelo	Norte	Restaurant	Large	Total ban	Total ban	2010-11-29			210	Yes	red display	red display	Yes	Yes	Yes				NR	False											No		No	No	No	No	No			0	0		0		0		0	0
VCS-RST-P0102	Viana do Castelo	Norte	Restaurant	Small	Total ban	Total ban	02-Dec-10				Yes	red display	red display	Yes	Yes	Yes				NR	False											No		No	No	No	No	No	40		0	0		0		0		0	0
VCS-RST-P0109	Viana do Castelo	Norte	Restaurant	Small	Total ban	Total ban	2010-11-26	84			Yes	red display	red display	Yes	Yes	Yes				NR	False											Yes	É proibido	No	No	No	No	Yes			0	0		0		0		0	0
VCS-RST-P0118	Viana do Castelo	Norte	Restaurant	Small	Total ban	Total ban	2010-11-29			55	Yes	red display	red display	Yes	Yes	Yes				NR	False											No		No	No	No	No	Yes	40		0	0		0		0		0	0
VCS-RST-P0127	Viana do Castelo	Norte	Restaurant	Small	Total ban	Total ban	2010-11-29			68	Yes	red display	red display	Yes	Yes	Yes				NR	False											Yes	É proibida a venda de tabaco a menores de 18 anos	No	No	No	No	No	60		0	0		0		0		0	0
VCS-RST-P0136	Viana do Castelo	Norte	Restaurant	Small	Total ban	Total ban	2010-11-30			80	Yes	red display	red display	Yes	Yes	Yes				NR	False											Yes	É proibida a venda de tabaco a menores de 18 anos	No	No	No	No	No	80		0	0		0		0		0	0
VCS-RST-P0145	Viana do Castelo	Norte	Restaurant	Small	Total ban	Total ban	2010-11-26	140	120		Yes	red display	None							NR	False											No		No	No	No	No	No			0	0		0		0		0	0
VCS-RST-P0154	Viana do Castelo	Norte	Restaurant	Small	Total ban	Total ban	2010-11-26				Yes	red display	red display	Yes	Yes	Yes				NR	False											No		No	No	No	No	No	47		0	0		0		0		0	0
VNG-BPD-G0001	Vila Nova de Gaia	Norte	Disco/Bar/Pub	Large	Smoking permission	Smoking Permission + DSA	12-May-10				Yes	blue display	blue display				Yes	Yes	Yes	Ventilation/ On	True	NR										Yes	Sinais de poder fumar	Yes	No	No	Yes	Yes	110		0	0		0		0		3	0
VNG-BPD-P0001	Vila Nova de Gaia	Norte	Disco/Bar/Pub	Small	Smoking permission	Smoking Permission + DSA	22-Apr-10				NR		None							NR	False											No		Yes	Yes	Yes	Yes	No	40		3							3	3
VNG-BPD-P0020	Vila Nova de Gaia	Norte	Disco/Bar/Pub	Small	Total ban	Total ban	02-May-10				Yes	red display	red display	Yes	Yes	Yes				NR	False											No		No	No	No	No	No	20		0	0		0		0		0	0
VNG-BPD-P0035	Vila Nova de Gaia	Norte	Disco/Bar/Pub	Small	DSA	Smoking Permission + DSA	29-Apr-10	75	20		Yes	blue and red display	blue and red display							NR	False		No	NR	Yes	NR	False	True	False	False		No		Yes	Yes	No	Yes	Yes			0	0		0		0		3	3
VNG-CPT-G0001	Vila Nova de Gaia	Norte	Cafeteria/Pastry	Large	Total ban	Total ban	13-Apr-10	114	36		Yes	red display	red display	Yes	Yes	Yes				NR	False											NR		No	No	No	No	No	140		0	0		0		0		0	0
VNG-CPT-P0003	Vila Nova de Gaia	Norte	Cafeteria/Pastry	Small	Total ban	Total ban	27-Apr-10				Yes	red display	red display	Yes	Yes	Yes				NR	False											No		No	No	Yes	Yes	NR	25		0	0		0		0		0	0
VNG-CPT-P0019	Vila Nova de Gaia	Norte	Cafeteria/Pastry	Small	Total ban	Total ban	20-Apr-10	72	30		Yes	red display	red display	Yes	Yes	Yes				NR	False											No		No	No	No	No	Yes			0	0		0		0		0	0
VNG-CPT-P0037	Vila Nova de Gaia	Norte	Cafeteria/Pastry	Small	Smoking permission	Smoking Permission + DSA	15-Apr-10				Yes	blue display	blue display				Yes	Yes	Yes	Ventilation/ On	True	Yes										No		Yes	No	No	No	Yes	30		0	0		0		0		3	0
VNG-CPT-P0056	Vila Nova de Gaia	Norte	Cafeteria/Pastry	Small	Total ban	Total ban	27-Apr-10	50			Yes	red display	red display	Yes	Yes	Yes				NR	False											Yes	Proibido Fumar	No	No	Yes	NR	Yes			0	0		0		0		0	0
VNG-CPT-P0074	Vila Nova de Gaia	Norte	Cafeteria/Pastry	Small	Total ban	Total ban	27-Apr-10				Yes	red display	red display	Yes	Yes	Yes				NR	False											No		No	No	No	NR	No	30		0	0		0		0		0	0
VNG-CPT-P0091	Vila Nova de Gaia	Norte	Cafeteria/Pastry	Small	Total ban	Total ban	15-Apr-10				Yes	red display	red display	Yes	Yes	Yes				NR	False											NR		No	No	Yes	No	Yes	20		0	0		0		0		0	0
VNG-CPT-P0105	Vila Nova de Gaia	Norte	Cafeteria/Pastry	Small	Total ban	Total ban	20-Apr-10				Yes	red display	red display	Yes	Yes	Yes				NR	False											NR		NR	NR	NR	NR	11	15		0	0		0		0		0	0
VNG-CPT-P0128	Vila Nova de Gaia	Norte	Cafeteria/Pastry	Small	Total ban	Total ban	27-Apr-10	65			Yes	red display	red display	Yes	Yes	Yes				NR	False											Yes		No	No	No	NR	Yes			0	0		0		0		0	0
VNG-CPT-P0146	Vila Nova de Gaia	Norte	Cafeteria/Pastry	Small	Total ban	Total ban	22-Apr-10				Yes	red display	red display	Yes	Yes	Yes				NR	False											No		No	NR	NR	NR	11	30		0	0		0		0		0	0
VNG-CPT-P0163	Vila Nova de Gaia	Norte	Cafeteria/Pastry	Small	Total ban	Total ban	22-Apr-10				NR		None							NR	False											No		Yes	No	No	No	No	20		3							3	0
VNG-CPT-P0181	Vila Nova de Gaia	Norte	Cafeteria/Pastry	Small	Total ban	Total ban	27-Apr-10				Yes	red display	red display	Yes	Yes	Yes				NR	False											No		No	No	No	No	Yes	50		0	0		0		0		0	0
VNG-CPT-P0199	Vila Nova de Gaia	Norte	Cafeteria/Pastry	Small	Total ban	Total ban	13-Apr-10				Yes	red display	red display	Yes	Yes	Yes				NR	False											No		No	No	No	No	NR	20		0	0		0		0		0	0
VNG-CPT-P0217	Vila Nova de Gaia	Norte	Cafeteria/Pastry	Small	Total ban	Total ban	20-Apr-10				NR		red display	Yes	Yes	Yes				NR	False											No		No	No	No	No	No	20		3							0	0
VNG-CPT-P0236	Vila Nova de Gaia	Norte	Cafeteria/Pastry	Small	Total ban	Total ban	02-May-10				No		None							NR	False											Yes		No	No	No	No	Yes	30		3		1		1		1	0	0
VNG-CPT-P0253	Vila Nova de Gaia	Norte	Cafeteria/Pastry	Small	Total ban	Total ban	13-Apr-10				Yes	red display	red display	Yes	Yes	Yes				NR	False											No		No	No	No	No	Yes	30		0	0		0		0		0	0
VNG-CPT-P0271	Vila Nova de Gaia	Norte	Cafeteria/Pastry	Small	DSA	Smoking Permission + DSA	12-May-10				Yes	blue and red display	blue and red display							NR	False		Yes	Yes	Yes	Yes	False	True	False	False		Yes		Yes	Yes	Yes	Yes	Yes	50		0	0		0		0		3	3
VNG-CPT-P0290	Vila Nova de Gaia	Norte	Cafeteria/Pastry	Small	Total ban	Total ban	29-Sep-10				No		red display	Yes	Yes	Yes				NR	False											No		NR	NR	NR	NR	Yes	50		3		1		1		1	0	0
VNG-CPT-P0307	Vila Nova de Gaia	Norte	Cafeteria/Pastry	Small	Total ban	Total ban	27-Apr-10				NR		red display	Yes	Yes	Yes				NR	False											No		No	No	No	NR	Yes	50		3							0	0
VNG-CPT-P0326	Vila Nova de Gaia	Norte	Cafeteria/Pastry	Small	Total ban	Total ban	25-Apr-10				Yes	red display	red display	Yes	Yes	Yes				NR	False											No		No	No	No	No	No	20		0	0		0		0		0	0
VNG-RST-G0001	Vila Nova de Gaia	Norte	Restaurant	Large			15-Apr-10			98	NR		None								False											No		No	No	No	NR	NR			3							0	0
VNG-RST-G0018	Vila Nova de Gaia	Norte	Restaurant	Small	Total ban	Total ban	15-Apr-10				Yes	red display	red display	Yes	Yes	Yes				NR	False											No		No	No	No	No	No	70		0	0		0		0		0	0
VNG-RST-G0035	Vila Nova de Gaia	Norte	Restaurant	Small			15-Apr-10	58			No		None								False											No		No	No	No	No	No	58		3		1		1		1	0	0
VNG-RST-G0053	Vila Nova de Gaia	Norte	Restaurant	Large	DSA	Smoking Permission + DSA	29-Apr-10	224			Yes	blue and red display	blue and red display							NR	False		Yes	Yes	Yes	NR	True	False	False	False		Yes	Proibido Fumar e Permição para Fumar	Yes	Yes	No	No	Yes	223		0	0		0		0		3	3
VNG-RST-P0003	Vila Nova de Gaia	Norte	Restaurant	Small	Smoking permission	Smoking Permission + DSA	27-Apr-10	89			Yes	blue display	blue display				Yes	Yes	Yes	Inexistence/Off or existence/Off or Not visible	False	No visibility										Yes	Permissão para fumar	Yes	Yes	No	Yes	NR	84		0	0		0		0		3	3
VNG-RST-P0020	Vila Nova de Gaia	Norte	Restaurant	Small	Total ban	Total ban	22-Apr-10				Yes	red display	red display	Yes	Yes	Yes				NR	False											No		No	No	No	No	No	50		0	0		0		0		0	0
VNG-RST-P0039	Vila Nova de Gaia	Norte	Restaurant	Small	Total ban	Total ban	15-Apr-10				Yes	red display	red display	Yes	Yes	Yes				NR	False											No		No	No	No	No	No	60		0	0		0		0		0	0
VNG-RST-P0058	Vila Nova de Gaia	Norte	Restaurant	Small	Total ban	Total ban	13-Apr-10				Yes	red display	red display	Yes	Yes	Yes				NR	False											Yes		No	No	No	No	No	30		0	0		0		0		0	0
VNG-RST-P0077	Vila Nova de Gaia	Norte	Restaurant	Small	Smoking permission	Smoking Permission + DSA	22-Apr-10				Yes	blue display	blue display				Yes	Yes	Yes	Ventilation/ On	False	Yes										No		Yes	Yes	No	Yes	Yes	30		0	0		0		0		3	3
VNG-RST-P0097	Vila Nova de Gaia	Norte	Restaurant	Small	Total ban	Total ban	22-Apr-10				Yes	red display	red display	Yes	Yes	Yes				NR	False											Yes	Proibido Fumar	No	No	No	No	NR	46		0	0		0		0		0	0
VNG-RST-P0115	Vila Nova de Gaia	Norte	Restaurant	Small	Total ban	Total ban	16-Apr-10				Yes	red display	red display	Yes	Yes	Yes				NR	False											NR		NR	NR	NR	NR	NR	40		0	0		0		0		0	0
VNG-RST-P0135	Vila Nova de Gaia	Norte	Restaurant	Small	Total ban	Total ban	19-May-10				Yes	red display	red display	Yes	Yes	Yes				NR	False											Yes	Proibido Fumar, mas escrito de uma maneira informal)	No	No	No	No	No	50		0	0		0		0		0	0
VNG-RST-P0153	Vila Nova de Gaia	Norte	Restaurant	Small	Total ban	Total ban	13-Apr-10				Yes	red display	red display	Yes	Yes	Yes				NR	False											Yes	Proibido Fumar	No	No	No	No	No	30		0	0		0		0		0	0
VNG-RST-P0172	Vila Nova de Gaia	Norte	Restaurant	Small	Total ban	Total ban	21-Apr-10				Yes	red display	red display	Yes	Yes	Yes				NR	False											No		NR	NR	NR	No	Yes	50		0	0		0		0		0	0
VNG-RST-P0191	Vila Nova de Gaia	Norte	Restaurant	Small			21-Apr-10	92			No		None								False											No		No	No	No	No	NR			3		1		1		1	0	0
VNG-RST-P0210	Vila Nova de Gaia	Norte	Restaurant	Small	Total ban	Total ban	27-Apr-10				NR		red display	Yes	Yes	Yes				NR	False											No		No	No	NR	No	No	40		3							0	0
VNG-RST-P0229	Vila Nova de Gaia	Norte	Restaurant	Large	Total ban	Total ban	21-Apr-10				Yes	red display	red display	Yes	Yes	Yes				NR	False											Yes		No	No	NR	No	Yes	90		0	0		0		0		0	0
VRL-BPD-G0001	Vila Real	Norte	Disco/Bar/Pub	Large	DSA	Smoking Permission + DSA	01-May-10			195	Yes	blue and red display	blue and red display							NR	False		Yes	Yes	Yes	No	False	False	False	True		No		Yes	Yes	Yes	Yes	Yes	200		0	0		0		0		3	3
VRL-BPD-P0002	Vila Real	Norte	Disco/Bar/Pub	Small	Smoking permission	Smoking Permission + DSA	06-May-10				Yes	blue display	blue display				Yes	Yes	Yes	Inexistence/Off or existence/Off or Not visible	False	No										No		Yes	Yes	Yes	Yes	Yes	40		0	0		0		0		3	3
VRL-BPD-P0010	Vila Real	Norte	Disco/Bar/Pub	Small	Smoking permission	Smoking Permission + DSA	08-May-10				Yes	blue display	blue display				Yes	Yes	Yes	Inexistence/Off or existence/Off or Not visible	True	No visibility										No		Yes	Yes	Yes	Yes	11	50		0	0		0		0		3	3
VRL-BPD-P0016	Vila Real	Norte	Disco/Bar/Pub	Large	Smoking permission	Smoking Permission + DSA	15-May-10				Yes	blue display	blue display				Yes	Yes	Yes	Ventilation/ On	True	Yes										No		Yes	Yes	No	Yes	Yes	80		0	0		0		0		3	3
VRL-BPD-P0020	Vila Real	Norte	Disco/Bar/Pub	Small	Smoking permission	Smoking Permission + DSA	08-May-10				Yes	blue display	blue display				Yes	Yes	Yes	Ventilation/ On	True	Yes										No	1	Yes	Yes	No	Yes	Yes	70		0	0		0		0		3	3
VRL-CPT-G0001	Vila Real	Norte	Cafeteria/Pastry	Large	Total ban	Total ban	27-Apr-10				Yes	red display	red display	Yes	Yes	Yes				NR	False											No		No	No	No	No	Yes			0	0		0		0		0	0
VRL-CPT-P0001	Vila Real	Norte	Cafeteria/Pastry	Small	Smoking permission	Smoking Permission + DSA	20-Apr-10				Yes	blue display	blue display				No	Yes	Yes	Inexistence/Off or existence/Off or Not visible	False	No										No		Yes	Yes	Yes	Yes	No	30		0	0		0		0		3	3
VRL-CPT-P0012	Vila Real	Norte	Cafeteria/Pastry	Small	Total ban	Total ban	27-Apr-10				NR		red display	Yes	Yes	Yes				NR	False											No		No	No	No	No	Yes	65		3							0	0
VRL-CPT-P0013	Vila Real	Norte	Cafeteria/Pastry	Small	Smoking permission	Smoking Permission + DSA	20-Apr-10				Yes	blue display	None							NR	False											No		Yes	No	No	Yes	Yes	40		0	0		0		0		3	0
VRL-CPT-P0014	Vila Real	Norte	Cafeteria/Pastry	Small	Total ban	Total ban	27-Apr-10				Yes	red display	red display	Yes	Yes	Yes				NR	False											No		No	No	No	No	Yes	40		0	0		0		0		0	0
VRL-CPT-P0019	Vila Real	Norte	Cafeteria/Pastry	Small	Total ban	Total ban	27-Apr-10				Yes	red display	red display	Yes	Yes	Yes				NR	False											No		No	No	No	No	No	30		0	0		0		0		0	0
VRL-CPT-P0025	Vila Real	Norte	Cafeteria/Pastry	Small	Smoking permission	Smoking Permission + DSA	01-May-10	30	12	42	Yes	blue display	blue display				Yes	Yes	Yes	Inexistence/Off or existence/Off or Not visible	True	No visibility										No		Yes	Yes	Yes	Yes	Yes	40		0	0		0		0		3	3
VRL-CPT-P0032	Vila Real	Norte	Cafeteria/Pastry	Small	Total ban	Total ban	15-May-10				Yes	red display	red display	Yes	Yes	Yes				NR	False											No		No	No	No	No	No	50		0	0		0		0		0	0
VRL-CPT-P0037	Vila Real	Norte	Cafeteria/Pastry	Small	Smoking permission	Smoking Permission + DSA	01-May-10				Yes	blue display	blue display				Yes	Yes	No se percebe/No está visível	Inexistence/Off or existence/Off or Not visible	False	No										No		Yes	Yes	No	No	Yes	40		0	0		0		0		3	3
VRL-CPT-P0045	Vila Real	Norte	Cafeteria/Pastry	Small	Smoking permission	Smoking Permission + DSA	08-May-10				Yes	blue display	blue display				Yes	Yes	Yes	Ventilation/ On	True	Yes										No		Yes	Yes	No	Yes	Yes	50		0	0		0		0		3	3
VRL-CPT-P0049	Vila Real	Norte	Cafeteria/Pastry	Small	Total ban	Total ban	01-May-10				Yes	red display	red display	Yes	Yes	Yes				NR	False											No		No	No	No	No	No	40		0	0		0		0		0	0
VRL-CPT-P0055	Vila Real	Norte	Cafeteria/Pastry	Small	Total ban	Total ban	01-May-10				Yes	red display	red display	Yes	Yes	Yes				NR	False											No		No	No	No	No	Yes	20		0	0		0		0		0	0
VRL-CPT-P0061	Vila Real	Norte	Cafeteria/Pastry	Small	Total ban	Total ban	01-May-10	315	30		Yes	red display	red display	Yes	Yes	Yes				NR	False											No		No	No	No	No	Yes	25		0	0		0		0		0	0
VRL-CPT-P0067	Vila Real	Norte	Cafeteria/Pastry	Small	Total ban	Total ban	04-May-10				Yes	red display	red display	Yes	Yes	Yes				NR	False											No		No	No	No	No	No	20		0	0		0		0		0	0
VRL-CPT-P0073	Vila Real	Norte	Cafeteria/Pastry	Small	Total ban	Total ban	01-May-10			100	Yes	red display	red display	Yes	Yes	Yes				NR	False											No		No	No	No	No	Yes	100		0	0		0		0		0	0
VRL-CPT-P0079	Vila Real	Norte	Cafeteria/Pastry	Small	Total ban	Total ban	04-May-10				Yes	red display	red display	Yes	Yes	Yes				NR	False											No		No	No	No	No	NR	30		0	0		0		0		0	0
VRL-CPT-P0086	Vila Real	Norte	Cafeteria/Pastry	Small	Smoking permission	Smoking Permission + DSA	22-May-10				Yes	blue display	blue display				Yes	Yes	Yes	Ventilation/ On	True	Yes										NR		NR	NR	NR	NR	NR			0	0		0		0		0	0
VRL-CPT-P0091	Vila Real	Norte	Cafeteria/Pastry	Small	Total ban	Total ban	04-May-10				Yes	red display	red display	Yes	Yes	Yes				NR	False											No		No	No	No	No	Yes	45		0	0		0		0		0	0
VRL-RST-G0001	Vila Real	Norte	Restaurant	Small	Total ban	Total ban	04-May-10				Yes	red display	red display	Yes	Yes	Yes				NR	False											No		No	No	No	No	No	40		0	0		0		0		0	0
VRL-RST-G0003	Vila Real	Norte	Restaurant	Large	Total ban	Total ban	22-May-10				NR		red display	Yes	Yes	Yes				NR	False											No		No	No	No	No	No	70		3							0	0
VRL-RST-G0008	Vila Real	Norte	Restaurant	Large	Total ban	Total ban	04-May-10			82	Yes	red display	red display	Yes	Yes	Yes				NR	False											No		No	No	No	No	No	90		0	0		0		0		0	0
VRL-RST-P0001	Vila Real	Norte	Restaurant	Small	Total ban	Total ban	23-Apr-10				Yes	red display	red display	Yes	Yes	Yes				NR	False											No		No	No	No	No	NR	60		0	0		0		0		0	0
VRL-RST-P0007	Vila Real	Norte	Restaurant	Small	Total ban	Total ban	27-Apr-10				Yes	red display	red display	Yes	Yes	Yes				NR	False											No		No	No	No	No	No	50		0	0		0		0		0	0
VRL-RST-P0014	Vila Real	Norte	Cafeteria/Pastry	Small	Smoking permission	Smoking Permission + DSA	07-May-10				Yes	blue display	blue display				Yes	Yes	Yes	Inexistence/Off or existence/Off or Not visible	True	No visibility										No		Yes	Yes	No	Yes	Yes	42		0	0		0		0		3	3
VRL-RST-P0017	Vila Real	Norte	Restaurant	Small	Total ban	Total ban	22-May-10				Yes	red display	red display	Yes	Yes	Yes				NR	False											No		No	No	No	No	No	20		0	0		0		0		0	0
VRL-RST-P0022	Vila Real	Norte	Restaurant	Small	Total ban	Total ban	22-May-10				Yes	red display	red display	Yes	Yes	Yes				NR	False											No		No	No	No	No	No	20		0	0		0		0		0	0
VRL-RST-P0025	Vila Real	Norte	Restaurant	Small	Total ban	Total ban	23-Apr-10				Yes	red display	red display	Yes	Yes	Yes				NR	False											No		No	No	No	No	No	50		0	0		0		0		0	0
VRL-RST-P0031	Vila Real	Norte	Restaurant	Small	Total ban	Total ban	20-Apr-10				Yes	red display	red display	Yes	Yes	Yes				NR	False											No		No	No	No	No	No	50		0	0		0		0		0	0
VRL-RST-P0037	Vila Real	Norte	Restaurant	Small	Total ban	Total ban	22-Apr-10				Yes	red display	red display	Yes	Yes	Yes				NR	False											No		No	No	No	No	No	40		0	0		0		0		0	0
VRL-RST-P0043	Vila Real	Norte	Restaurant	Small	Total ban	Total ban	07-May-10				Yes	red display	red display	Yes	Yes	Yes				NR	False											No		No	No	No	No	Yes	40		0	0		0		0		0	0
VRL-RST-P0049	Vila Real	Norte	Restaurant	Small	Total ban	Total ban	20-Apr-10				No		red display	Yes	Yes	Yes				NR	False											Yes	Proibido Fumar	No	No	No	No	Yes	130		3		1		1		1	0	0
VRL-RST-P0055	Vila Real	Norte	Restaurant	Small	Total ban	Total ban	22-Apr-10				Yes	red display	red display	Yes	Yes	Yes				NR	False											No		No	No	No	No	No	75		0	0		0		0		0	0
VRL-RST-P0061	Vila Real	Norte	Restaurant	Small	Total ban	Total ban	26-Apr-10				Yes	red display	red display	Yes	Yes	Yes				NR	False											No		No	No	No	No	Yes	220		0	0		0		0		0	0
VRL-RST-P0067	Vila Real	Norte	Restaurant	Small	Total ban	Total ban	20-Apr-10				Yes	red display	red display	Yes	Yes	Yes				NR	False											No		No	No	No	NR	NR	70		0	0		0		0		0	0
VRL-RST-P0073	Vila Real	Norte	Restaurant	Small	Total ban	Total ban	20-Apr-10				No		red display	Yes	No	Yes				NR	False											No		No	No	No	No	No	40		3		1		1		1	0	0
VRL-RST-P0079	Vila Real	Norte	Restaurant	Large	Total ban	Total ban	22-Apr-10				Yes	red display	red display	Yes	Yes	Yes				NR	False											No		No	No	No	No	Yes	300		0	0		0		0		0	0
VRL-RST-P0080	Vila Real	Norte	Restaurant	Small	Total ban	Total ban	26-Apr-10				Yes	red display	red display	Yes	Yes	Yes				NR	False											No		No	No	No	No	No	70		0	0		0		0		0	0
VRL-RST-P0085	Vila Real	Norte	Restaurant	Large	Total ban	Total ban	20-Apr-10				Yes	red display	red display	Yes	Yes	Yes				NR	False											Yes	Proibido Fumar	No	No	No	No	Yes	160		0	0		0		0		0	0
VRL-RST-P0086	Vila Real	Norte	Restaurant	Small	Total ban	Total ban	26-Apr-10			130	Yes	red display	red display	Yes	Yes	Yes				NR	False											No		No	No	No	No	No	80		0	0		0		0		0	0
VRL-RST-P0091	Vila Real	Norte	Restaurant	Small	Total ban	Total ban	24-May-10			44	Yes	red display	red display	Yes	Yes	Yes				NR	False											No		No	No	No	No	No	40		0	0		0		0		0	0
VSE-BPD-G0001	Viseu	Centro	Disco/Bar/Pub	Large	DSA	Smoking Permission + DSA	15-Apr-10				No		None							NR	False						False	False	False	False		No		No	Yes	Yes	Yes	No	200		3		1		1		1	0	3
VSE-BPD-P0001	Viseu	Centro	Disco/Bar/Pub	Small	DSA	Smoking Permission + DSA	14-Apr-10				No		None							NR	False						False	False	False	False		No		Yes	Yes	Yes	Yes	Yes	30		3		1		1		1	3	3
VSE-BPD-P0011	Viseu	Centro	Disco/Bar/Pub	Small	Total ban	Total ban	15-Apr-10				Yes	red display	red display	Yes	Yes	Yes				NR	False											No		No	No	No	No	Yes	20		0	0		0		0		0	0
VSE-BPD-P0017	Viseu	Centro	Disco/Bar/Pub	Small	Smoking permission	Smoking Permission + DSA	01-Apr-10			80	Yes	blue display	None							NR	False											No		Yes	Yes	Yes	Yes	Yes	80		0	0		0		0		3	3
VSE-BPD-P0025	Viseu	Centro	Disco/Bar/Pub	Small	Smoking permission	Smoking Permission + DSA	02-Apr-10				Yes	blue display	blue display				Yes	Yes	Yes	Ventilation/ On	True	Yes										No		Yes	Yes	Yes	Yes	Yes	30		0	0		0		0		3	3
VSE-BPD-P0033	Viseu	Centro	Disco/Bar/Pub	Small	Total ban	Total ban	06-Apr-10				No		red display	Yes	Yes	Yes				NR	False											No		No	No	No	No	No	30		3		1		1		1	0	0
VSE-CPT-G0001	Viseu	Centro	Cafeteria/Pastry	Large	Total ban	Total ban	16-Apr-10				Yes	red display	red display	Yes	Yes	Yes				NR	False											No		No	No	No	No	No			0	0		0		0		0	0
VSE-CPT-P0001	Viseu	Centro	Cafeteria/Pastry	Small	Total ban	Total ban	2010-03-29				Yes	red display	red display	Yes	Yes	Yes				NR	False											Yes	Proibido Fumar	No	No	No	No	Yes			0	0		0		0		0	0
VSE-CPT-P0009	Viseu	Centro	Cafeteria/Pastry	Small	Total ban	Total ban	2010-03-29			24	Yes	red display	red display	Yes	Yes	Yes				NR	False											No		No	No	No	No	No	24		0	0		0		0		0	0
VSE-CPT-P0017	Viseu	Centro	Cafeteria/Pastry	Small	Total ban	Total ban	2010-03-30			15	Yes	red display	red display	Yes	Yes	Yes				NR	False											No		No	No	No	No	Yes	15		0	0		0		0		0	0
VSE-CPT-P0027	Viseu	Centro	Cafeteria/Pastry	Small	Total ban	Total ban	16-Apr-10				Yes	red display	red display	Yes	Yes	Yes				NR	False											No		No	No	No	No	Yes	25		0	0		0		0		0	0
VSE-CPT-P0034	Viseu	Centro	Cafeteria/Pastry	Small	Total ban	Total ban	14-Apr-10				Yes	red display	red display	Yes	Yes	Yes				NR	False											No		No	No	No	No	Yes	20		0	0		0		0		0	0
VSE-CPT-P0046	Viseu	Centro	Cafeteria/Pastry	Small	Smoking permission	Smoking Permission + DSA	21-Apr-10				Yes	blue display	blue display				Yes	Yes	Yes	Ventilation/ On	False	Yes										No		Yes	Yes	Yes	Yes	Yes	50		0	0		0		0		3	3
VSE-CPT-P0049	Viseu	Centro	Cafeteria/Pastry	Small	Total ban	Total ban	2010-03-30			42	Yes	red display	red display	Yes	Yes	Yes				NR	False											No		No	No	No	No	No	42		0	0		0		0		0	0
VSE-CPT-P0057	Viseu	Centro	Cafeteria/Pastry	Small	Total ban	Total ban	06-Apr-10				No		red display	Yes	Yes	Yes				NR	False											No		No	No	No	No	No	20		3		1		1		1	0	0
VSE-CPT-P0065	Viseu	Centro	Cafeteria/Pastry	Small	Total ban	Total ban	19-Apr-10				Yes	red display	red display	Yes	Yes	Yes				NR	False											No		No	No	No	No	Yes	30		0	0		0		0		0	0
VSE-CPT-P0073	Viseu	Centro	Cafeteria/Pastry	Small	Smoking permission	Smoking Permission + DSA	06-Apr-10				Yes	blue display	blue display				Yes	Yes	Yes	Ventilation/ On	False	Yes										No		Yes	Yes	No	No	Yes	30		0	0		0		0		3	3
VSE-CPT-P0081	Viseu	Centro	Cafeteria/Pastry	Small	Total ban	Total ban	2010-03-30				No		red display	Yes	Yes	Yes				NR	False											Yes	Proibido Fumar; No Fumar	No	No	No	No	No			3		1		1		1	0	0
VSE-RST-G0002	Viseu	Centro	Restaurant	Large	Total ban	Total ban	07-Apr-10				No		red display	Yes	Yes	Yes				NR	False											No		No	No	No	No	Yes	120		3		1		1		1	0	0
VSE-RST-G0009	Viseu	Centro	Restaurant	Large	Total ban	Total ban	02-Apr-10				Yes	red display	red display	Yes	Yes	Yes				NR	False											No		No	No	No	No	Yes	70		0	0		0		0		0	0
VSE-RST-G0016	Viseu	Centro	Restaurant	Large	Total ban	Total ban	07-Apr-10				Yes	red display	red display	Yes	Yes	Yes				NR	False											No		No	No	No	No	Yes			0	0		0		0		0	0
VSE-RST-P0001	Viseu	Centro	Restaurant	Small	Total ban	Total ban	2010-03-30				Yes	red display	None							NR	False											No		Yes	No	Yes	No	Yes			0	0		0		0		3	0
VSE-RST-P0014	Viseu	Centro	Restaurant	Small	Total ban	Total ban	19-Apr-10				Yes	red display	red display	Yes	Yes	Yes				NR	False											No		No	No	No	No	Yes	15		0	0		0		0		0	0
VSE-RST-P0017	Viseu	Centro	Restaurant	Small	Total ban	Total ban	06-Apr-10				Yes	red display	red display	Yes	Yes	Yes				NR	False											No		No	No	No	No	Yes	30		0	0		0		0		0	0
VSE-RST-P0025	Viseu	Centro	Restaurant	Small	Total ban	Total ban	01-Apr-10				Yes	red display	red display	Yes	Yes	Yes				NR	False											No		No	No	No	No	Yes			0	0		0		0		0	0
VSE-RST-P0034	Viseu	Centro	Restaurant	Small	Total ban	Total ban	16-Apr-10				Yes	red display	red display	Yes	Yes	Yes				NR	False											No		No	No	No	No	Yes	20		0	0		0		0		0	0
VSE-RST-P0041	Viseu	Centro	Restaurant	Small	Total ban	Total ban	07-Apr-10				Yes	red display	red display	Yes	Yes	Yes				NR	False											No		No	No	No	No	Yes	30		0	0		0		0		0	0
VSE-RST-P0050	Viseu	Centro	Restaurant	Small	Total ban	Total ban	02-Apr-10				No		None							NR	False											No		No	No	Yes	No	No	20		3		1		1		1	0	0
VSE-RST-P0057	Viseu	Centro	Restaurant	Small	Total ban	Total ban	2010-03-30			70	Yes	red display	None							NR	False											No		No	No	No	No	Yes	70		0	0		0		0		0	0
VSE-RST-P0068	Viseu	Centro	Restaurant	Small	Total ban	Total ban	19-Apr-10				Yes	red display	red display	Yes	Yes	Yes				NR	False											No		No	No	No	No	Yes			0	0		0		0		0	0
VSE-RST-P0076	Viseu	Centro	Restaurant	Small	Total ban	Total ban	06-Apr-10				Yes	red display	red display	Yes	Yes	Yes				NR	False											No		No	No	No	No	Yes	30		0	0		0		0		0	0
VSE-RST-P0082	Viseu	Centro	Restaurant	Small	Total ban	Total ban	06-Apr-10				No		None							NR	False											No		No	No	No	No	No	30		3		1		1		1	0	0
VSE-RST-P0090	Viseu	Centro	Restaurant	Small	Total ban	Total ban	14-Apr-10				Yes	red display	red display	Yes	Yes	Yes				NR	False											No		No	No	No	No	Yes	70		0	0		0		0		0	0
VSE-RST-P0097	Viseu	Centro	Restaurant	Small	Total ban	Total ban	2010-03-30				Yes	red display	red display	Yes	Yes	Yes				NR	False											No		No	No	No	No	No			0	0		0		0		0	0
VSE-RST-P0106	Viseu	Centro	Restaurant	Small	Total ban	Total ban	06-Apr-10				Yes	red display	red display	Yes	Yes	Yes				NR	False											No		No	No	No	No	No	25		0	0		0		0		0	0
VSE-RST-P0113	Viseu	Centro	Restaurant	Small	Total ban	Total ban	2010-03-29				Yes	red display	red display	Yes	Yes	Yes				NR	False											No		No	No	No	No	No			0	0		0		0		0	0
VSE-RST-P0121	Viseu	Centro	Restaurant	Small	Total ban	Total ban	2010-03-30				Yes	red display	red display	Yes	Yes	Yes				NR	False											No		No	No	No	No	No			0	0		0		0		0	0
VSE-RST-P0133	Viseu	Centro	Restaurant	Small	Total ban	Total ban	15-Apr-10				Yes	red display	red display	Yes	Yes	Yes				NR	False											No		No	No	No	No	No	60		0	0		0		0		0	0
VSE-RST-P0137	Viseu	Centro	Restaurant	Small	Total ban	Total ban	2010-03-30				Yes	red display	red display	Yes	Yes	Yes				NR	False											No		No	No	No	No	No			0	0		0		0		0	0
VSE-RST-P0147	Viseu	Centro	Restaurant	Small	Total ban	Total ban	19-May-10				Yes	red display	red display	Yes	Yes	Yes				NR	False											No		No	No	No	No	Yes	50		0	0		0		0		0	0
VSE-RST-P0154	Viseu	Centro	Restaurant	Small	Total ban	Total ban	2010-07-05				Yes	red display	red display	Yes	Yes	Yes				NR	False											No		No	No	No	No	Yes	50		0	0		0		0		0	0
[truncated: 35 more columns]

## Sheet: Variable labels
Id_Venue	Id of venue
Id_Geo	Geographical area
NUT_II	Nomenclature of Units for Territorial Statistics - Level 2
Type_venue	Type of venue
Size_venue	Size of venue
Smoking_Policy	Total Ban or Pemission or Designated smoking areas
Smoking	Smoking permission + Designated Smoking Areas
Date_Obs	Date of Observation
q104lus	Maximum capacity Places seated
q104lup	Maximum capacity Places Stand up
q104lug	Maximum capacity Number of Places
q106a	Signage from outdoors - Existence/ visibility
q106b	Signage from outdoors - If yes, what colour?
q107	Signage indoors - Existence/ Visibility
q201a	Red display - Dimension (≥160mm x 55mm)?
q201b	Red display - Label with reference to the smoke-free law?
q201c	Red display - Reference to the penalty for violating the smoking prohibition ?
q202a	Blue display - Dimension (≥160mm x 55mm)?
q202b	Blue display - Label with reference to the smoke-free law
q202c	Smoking permission - Exists ventilation?
q202c_q202e	Smoking permission - Ventilation system
q202d1	Smoking permission - If exists and it is visible, what type? (air conditioning)
q202e	Smoking permission - It is working?
q203a	Designated Smoking Areas - identified with blue display?
q203b	Red and blue display - Dimension (≥160mm x 55mm)?
q203c	Red and blue display - Label with reference to the smoke-free law?
q203d	Designated Smoking Areas - Physical separation between smoking and non-smoking areas?
q203e1	Designated Smoking Areas - If yes, which one? (Separate rooms)
q203f1	Designated Smoking Areas - Non smoking areas … People smoking
q203f2	Designated Smoking Areas - Non smoking areas… Environmental smoke
q203f3	Designated Smoking Areas - Non smoking areas… Tobacco smell
q203f4	Designated Smoking Areas - Non smoking areas … Other evidence of smoking
q203f4_rec	Designated Smoking Areas - Recod Non smoking areas … other evidence of smoking
q300a	Interior - Other evidence of smoking?
q300b	Interior - If yes, which?
q300c	Interior - Ashtray?
q300d	Interior - Cigarette butts?
q300e	Interior - Tobacco smell?
q300f	Interior - People smokinh in the interior of the venue?
q300g	Interior -Tobacco machine?
q500	Estimated capacity of the venue
score_q106a	Score: Inexistence/no visibility of the signage (display) from outdoors
score_ban_q201a_q106a_Yes	Score Ban: Dimension and display visible from outdoor
score_ban_q201a_q106a_no	Score Ban: Dimension and display visible from outdoor (No)
score_ban_q201b_q106a_Yes	Score Ban: Label and display visible from outdoor
score_ban_q201b_q106a_no	Score Ban: Label and display visible from outdoor (No)
score_ban_q201c_q106a_Yes	Score Ban: Reference to the penalty for violating the smoking prohibition and display visible from outdoor
score_ban_q201c_q106a_no	Score Ban: Reference to the penalty for violating the smoking prohibition and display visible from outdoor (No)
score_ban_q300c	Score Ban: Ashtray
score_ban_q300d	Score Ban: Cigarette butts
score_ban_q300e	Score Ban: Tobacco smell
score_ban_q300f	Score Ban: People smoking
score_perm_q202a_q106a_Yes	Score Permition: Dimension and display visible from outdoor
score_perm_q202a_q106a_no	Score Permition: Dimension and display visible from outdoor (No)
score_perm_q202b_q106a_Yes	Score Permition: Label and display visible from outdoor
score_perm_q202b_q106a_no	Score Permition: Label and display visible from outdoor (No)
score_perm_202c_202e_air_conditioning_Yes	Score Permition: Inexistence/off status of the ventilation system (air conditioning)
score_perm_202c_202e_air_conditioning_no	Score Permition: Inexistence/off status of the ventilation system (No air conditioning)
score_DSA_q203a_q106a_Yes	Score DSA: No specific identification in smoking and non-smoking areas and display visible from outdoor
score_DSA_q203a_q106a_no	Score DSA: No specific identification in smoking and non-smoking areas and display visible from outdoor (No)
score_DSA_q203b_q106a_Yes	Score DSA: Dimension and display visible from outdoor
score_DSA_q203b_q106a_no	Score DSA: Dimension and display visible from outdoor (No)
score_DSA_q203c_q106a_Yes	Score DSA: Inexistence/off status of the ventilation system and display visible from outdoor
score_DSA_q203c_q106a_no	Score DSA: Inexistence/off status of the ventilation system and display visible from outdoor (No)
score_DSA_q203d_q203e1_Yes	Score DSA: No physical separation between smoking and non-smoking areas and separate rooms
score_DSA_q203d_q203e1_No	Score DSA: No physical separation between smoking and non-smoking areas and separate rooms (No)
score_DSA_q203f1	Score DSA: People smoking in non-smoking areas
score_DSA_q203f2	Score DSA: Environmental smoke in non-smoking areas
score_DSA_q203f3	Score DSA: Tobacco smell in non-smoking areas
score_DSA_q203f4_rec	Score DSA: Other evidence of smoking in non-smoking areas
Score_Noncompliance_ban	Score of noncompliance with the law for total ban
Score_Noncompliance_permission	Score of noncompliance with the law for full smoking permission
Score_Noncompliance_DSA	Score of noncompliance with the law for Designated Smoking Areas
Score_Noncompliance_Total	Total Score of noncompliance with the law
Score_Norm_Noncompliance_ban	Score (normalized) of noncompliance with the law for total ban
Score_Norm_Noncompliance_permission	Score (normalized) of noncompliance with the law for full smoking permission
Score_Norm_Noncompliance_DSA	Score (normalized) of noncompliance with the law for Designated Smoking Areas
Score_Norm_Noncompliance_Total	Total Score (normalized) of noncompliance with the law
Rate_Noncompliance_Total	Rate of noncompliance with the law (Total)
Rate_Smoking_Ban	Rate of noncompliance Smoking Ban
Rate_Smoking_Permission	Rate of noncompliance Smoking Permission
Rate_Smoking_DSA	Rate of noncompliance Designated Smoking Areas
Rate_Mean_Smoking_Ban	Rate of noncompliance >=mean for Smoking ban
Rate_Mean_Smoking_Permission	Rate of noncompliance >=mean for Smoking Permission
Rate_Mean_Smoking_DSA	Rate of noncompliance >=mean for Designated Smoking Areas
